# Supplementary material for: Analysis of the available funds supporting marine activities in some key European Mediterranean countries
Source: Front Res Metr Anal. 2022 Nov 4;7:927383. doi: 10.3389/frma.2022.927383 (PMC9672382; doi:10.3389/frma.2022.927383)
Supplement: Supplementary file 1 [file Table_1.XLSX]

## Sheet: MED DB 
ID Country	Country	Geographical level (ISO COUNTRY CODE()	NUTS2 (code)	NUTS2 (name)	UP (1, 2, 3, 4, 5, 6, 7)	SPECIFIC OBJECTIVE	ID Measure	Beneficiaries' categories (Operators, Public bodies, Others)	Source	Reference year	total public expenditure	EMFF contribution	Financial implementation	Impact on Enviroment	Subsidies Category (capacity enhancing, beneficial, or ambiguous)
ITA1	Italy	IT	ITG1	Sicilia	5	Marketing measures	68	other	MS List of Operation	2019	11410	6275.5	6275.5		capacity enhancing
ITA3	Italy	IT	ITF4	Puglia	2	Increasing the potential of aquaculture sites	51	Public	MS List of Operation	2019	2.62187e+06	1.44203e+06	0		NA
ITA4	Italy	IT	ITF4	Puglia	2	Reduction of the impact of fisheries on the marine environment, including the avoidance and reduction, as far as possible, of unwanted catches: innovation	47	other	MS List of Operation	2019	350909	193000	0		NA
ITA5	Italy	IT	ITF4	Puglia	1	Strengthening technological development and innovation, including increasing energy efficiency, and knowledge transfer: Innovation	26	Public	MS List of Operation	2019	2.53327e+06	1393300	0		beneficial
ITA6	Italy	IT	ITF4	Puglia	5	Marketing measures	68	other	MS List of Operation	2019	79854.5	43920	43920		capacity enhancing
ITA7	Italy	IT	ITF4	Puglia	1	Protection and restoration of marine biodiversity and ecosystems and compensation regimes in the framework of sustainable fishing activities	40	Operators	MS List of Operation	2019	453914	249652	0	1	beneficial
ITA8	Italy	IT	ITF4	Puglia	1	Added value, product quality and use of unwanted catches	42	Operators	MS List of Operation	2019	63127.3	34720	28847.5		beneficial
ITA9	Italy	IT	ITF4	Puglia	2	Reduction of the impact of fisheries on the marine environment, including the avoidance and reduction, as far as possible, of unwanted catches: innovation	47	Public	MS List of Operation	2019	253774	139576	0		NA
ITA10	Italy	IT	ITF4	Puglia	1	Protection and restoration of marine biodiversity and ecosystems and compensation regimes in the framework of sustainable fishing activities	40	Operators	MS List of Operation	2019	453914	249652	0	1	beneficial
ITA11	Italy	IT	ITF4	Puglia	1	Added value, product quality and use of unwanted catches	42	Operators	MS List of Operation	2019	79727.3	43850	0		beneficial
ITA12	Italy	IT	ITF4	Puglia	1	Added value, product quality and use of unwanted catches	42	Operators	MS List of Operation	2019	82909.1	45600	0		beneficial
ITA13	Italy	IT	ITF4	Puglia	2	Reduction of the impact of fisheries on the marine environment, including the avoidance and reduction, as far as possible, of unwanted catches: innovation	47	Public	MS List of Operation	2019	362000	199100	79640		NA
ITA14	Italy	IT	ITG1	Sicilia	5	Marketing measures	68	other	MS List of Operation	2019	27727.3	15250	15250		capacity enhancing
ITA15	Italy	IT	ITF4	Puglia	5	Marketing measures	68	other	MS List of Operation	2019	79233.5	43578.4	43578.4		capacity enhancing
ITA16	Italy	IT	ITF4	Puglia	1	Protection and restoration of marine biodiversity and ecosystems and compensation regimes in the framework of sustainable fishing activities	40	Operators	MS List of Operation	2019	453969	249683	0	1	beneficial
ITA17	Italy	IT	ITF4	Puglia	1	Added value, product quality and use of unwanted catches	42	Operators	MS List of Operation	2019	81415.8	44778.7	0		beneficial
ITA18	Italy	IT	ITF4	Puglia	1	Added value, product quality and use of unwanted catches	42	Operators	MS List of Operation	2019	54545.5	30000	0		beneficial
ITA19	Italy	IT	ITF4	Puglia	2	Reduction of the impact of fisheries on the marine environment, including the avoidance and reduction, as far as possible, of unwanted catches: innovation	47	Public	MS List of Operation	2019	345455	190000	76000		NA
ITA20	Italy	IT	ITF4	Puglia	1	Protection and restoration of marine biodiversity and ecosystems and compensation regimes in the framework of sustainable fishing activities	40	Public	MS List of Operation	2019	454545	250000	0	1	beneficial
ITA21	Italy	IT	ITF4	Puglia	2	Reduction of the impact of fisheries on the marine environment, including the avoidance and reduction, as far as possible, of unwanted catches: innovation	47	other	MS List of Operation	2019	309091	170000	0		NA
ITA22	Italy	IT	ITF4	Puglia	1	Protection and restoration of marine biodiversity and ecosystems and compensation regimes in the framework of sustainable fishing activities	40	Operators	MS List of Operation	2019	454520	249986	0	1	beneficial
ITA23	Italy	IT	ITF4	Puglia	1	Energy efficiency and mitigation of climate change	41	Operators	MS List of Operation	2019	17512.7	9632	8730	1	capacity enhancing
ITA24	Italy	IT	ITF4	Puglia	1	Protection and restoration of marine biodiversity and ecosystems and compensation regimes in the framework of sustainable fishing activities	40	Public	MS List of Operation	2019	417695	229732	0	1	beneficial
ITA25	Italy	IT	ITF4	Puglia	1	Protection and restoration of marine biodiversity and ecosystems and compensation regimes in the framework of sustainable fishing activities	40	Public	MS List of Operation	2019	272008	149604	0	1	beneficial
ITA26	Italy	IT	ITF4	Puglia	1	Added value, product quality and use of unwanted catches	42	Operators	MS List of Operation	2019	74727.3	41100	0		beneficial
ITA27	Italy	IT	ITF4	Puglia	1	Added value, product quality and use of unwanted catches	42	Operators	MS List of Operation	2019	34090.9	18750	0		beneficial
ITA28	Italy	IT	ITF4	Puglia	1	Added value, product quality and use of unwanted catches	42	Operators	MS List of Operation	2019	52062.3	28634.2	0		beneficial
ITA29	Italy	IT	ITF4	Puglia	1	Added value, product quality and use of unwanted catches	42	Operators	MS List of Operation	2019	67292.6	37010.9	0		beneficial
ITA30	Italy	IT	ITH4	Friuli-Venezia Giulia	4	Implementation of community–led local development strategies	63	other	MS List of Operation	2019	50338.8	27686.4	22149		ambiguous
ITA31	Italy	IT	ITH4	Friuli-Venezia Giulia	4	Implementation of community–led local development strategies	63	other	MS List of Operation	2019	41136.4	22625	19540		ambiguous
ITA32	Italy	IT	ITH4	Friuli-Venezia Giulia	4	Implementation of community–led local development strategies	63	Public	MS List of Operation	2019	825455	454000	70125		ambiguous
ITA33	Italy	IT	ITH4	Friuli-Venezia Giulia	4	Implementation of community–led local development strategies	63	Public	MS List of Operation	2019	443636	244000	56003.6		ambiguous
ITA34	Italy	IT	ITH4	Friuli-Venezia Giulia	4	Implementation of community–led local development strategies	63	other	MS List of Operation	2019	1.09091e+06	600000	216185		ambiguous
ITA35	Italy	IT	ITH4	Friuli-Venezia Giulia	4	Implementation of community–led local development strategies	63	other	MS List of Operation	2019	24619.3	13540.6	11087		ambiguous
ITA36	Italy	IT	ITF4	Puglia	1	Added value, product quality and use of unwanted catches	42	Operators	MS List of Operation	2019	68318.2	37575	0		beneficial
ITA37	Italy	IT	ITF4	Puglia	1	Added value, product quality and use of unwanted catches	42	Operators	MS List of Operation	2019	69181.8	38050	0		beneficial
ITA38	Italy	IT	ITF4	Puglia	1	Added value, product quality and use of unwanted catches	42	Operators	MS List of Operation	2019	24290.9	13360	0		beneficial
ITA39	Italy	IT	ITF4	Puglia	1	Added value, product quality and use of unwanted catches	42	Operators	MS List of Operation	2019	65509.1	36030	0		beneficial
ITA40	Italy	IT	ITF4	Puglia	1	Added value, product quality and use of unwanted catches	42	Operators	MS List of Operation	2019	67881.1	37334.6	14136.5		beneficial
ITA41	Italy	IT	ITF4	Puglia	1	Added value, product quality and use of unwanted catches	42	Operators	MS List of Operation	2019	39284.2	21606.3	8248.45		beneficial
ITA42	Italy	IT	ITF4	Puglia	1	Added value, product quality and use of unwanted catches	42	Operators	MS List of Operation	2019	50125.8	27569.2	10632.9		beneficial
ITA43	Italy	IT	ITF4	Puglia	1	Added value, product quality and use of unwanted catches	42	Operators	MS List of Operation	2019	50775.6	27926.6	10776.5		beneficial
ITA44	Italy	IT	ITG1	Sicilia	5	Marketing measures	68	other	MS List of Operation	2019	40646	22355.3	22355.3		capacity enhancing
ITA45	Italy	IT	ITF4	Puglia	1	Added value, product quality and use of unwanted catches	42	Operators	MS List of Operation	2019	39858.7	21922.3	8374.85		beneficial
ITA46	Italy	IT	ITF4	Puglia	1	Added value, product quality and use of unwanted catches	42	Operators	MS List of Operation	2019	50775.6	27926.6	10776.5		beneficial
ITA47	Italy	IT	ITH4	Friuli-Venezia Giulia	7	technical assistance referred to in Article 59(1) of Regulation (EU) No 1303/2013	78	Public	MS List of Operation	2019	273677	150522	120059		NA
ITA48	Italy	IT	ITH4	Friuli-Venezia Giulia	7	technical assistance referred to in Article 59(1) of Regulation (EU) No 1303/2013	78	Public	MS List of Operation	2019	45454.5	25000	23180		NA
ITA49	Italy	IT	ITG1	Sicilia	5	Marketing measures	68	other	MS List of Operation	2019	84775.5	46626.5	46626.5		capacity enhancing
ITA50	Italy	IT	ITH4	Friuli-Venezia Giulia	2	Productive investments in aquaculture	48	other	MS List of Operation	2019	84090.9	46250	45250	1	NA
ITA51	Italy	IT	ITH4	Friuli-Venezia Giulia	2	Productive investments in aquaculture	48	other	MS List of Operation	2019	71118.2	39115	38110	1	NA
ITA52	Italy	IT	ITH4	Friuli-Venezia Giulia	2	Productive investments in aquaculture	48	other	MS List of Operation	2019	1.13518e+06	624348	606739	1	NA
ITA53	Italy	IT	ITH4	Friuli-Venezia Giulia	2	Productive investments in aquaculture	48	other	MS List of Operation	2019	89487.8	49218.3	46781.2	1	NA
ITA54	Italy	IT	ITH3	Veneto	4	Cooperation activities	64	other	MS List of Operation	2019	104545	57500	0		ambiguous
ITA55	Italy	IT	ITG1	Sicilia	1	Enhancement of the competitiveness and viability of fisheries enterprises, including of small–scale coastal fleet, and the improvement of safety and working conditions: Start-up support for young fishermen	31	other	MS List of Operation	2019	137273	75500	73000		beneficial
ITA59	Italy	IT	ITG1	Sicilia	7	technical assistance referred to in Article 59(1) of Regulation (EU) No 1303/2013	78	other	MS List of Operation	2019	70014	38507.7	38376.1		NA
ITA60	Italy	IT	ITI3	Marche	7	technical assistance referred to in Article 59(1) of Regulation (EU) No 1303/2013	78	other	MS List of Operation	2019	1.79726e+06	988493	509423		NA
ITA61	Italy	IT	ITF1	Abruzzo	7	technical assistance referred to in Article 59(1) of Regulation (EU) No 1303/2013	78	Public	MS List of Operation	2019	85438.8	46991.3	23495.7		NA
ITA62	Italy	IT	ITG1	Sicilia	7	technical assistance referred to in Article 59(1) of Regulation (EU) No 1303/2013	78	other	MS List of Operation	2019	28492.8	15671	15655		NA
ITA63	Italy	IT	ITH3	Veneto	7	technical assistance referred to in Article 59(1) of Regulation (EU) No 1303/2013	78	Public	MS List of Operation	2019	15000.6	8250.35	0		NA
ITA64	Italy	IT	ITH3	Veneto	1	Development of professional training, new professional skills and lifelong learning	29	other	MS List of Operation	2019	55634.5	30599	30599		beneficial
ITA65	Italy	IT	ITF2	Molise	1	Enhancement of the competitiveness and viability of fisheries enterprises, including of small–scale coastal fleet, and the improvement of safety and working conditions: Diversification and new forms of income	30	other	MS List of Operation	2019	67845.5	37315	37315		beneficial
ITA66	Italy	IT	ITH3	Veneto	1	Energy efficiency and mitigation of climate change	41	Operators	MS List of Operation	2019	31525.6	17339.1	0	1	capacity enhancing
ITA67	Italy	IT	ITG1	Sicilia	1	Strengthening technological development and innovation, including increasing energy efficiency, and knowledge transfer: Innovation	26	other	MS List of Operation	2019	109091	60000	47858.8		beneficial
ITA68	Italy	IT	ITG1	Sicilia	1	Strengthening technological development and innovation, including increasing energy efficiency, and knowledge transfer: Innovation	26	other	MS List of Operation	2019	217382	119560	66998		beneficial
ITA69	Italy	IT	ITG1	Sicilia	2	Productive investments in aquaculture	48	other	MS List of Operation	2019	661783	363981	340163	1	NA
ITA70	Italy	IT	ITC3	Liguria	2	Productive investments in aquaculture	48	other	MS List of Operation	2019	49398.5	27169.2	27098.4	1	NA
ITA71	Italy	IT	ITI3	Marche	2	Productive investments in aquaculture	48	other	MS List of Operation	2019	513745	282560	212142	1	NA
ITA72	Italy	IT	ITH3	Veneto	2	Productive investments in aquaculture	48	other	MS List of Operation	2019	162134	89173.5	65309.5	1	NA
ITA73	Italy	IT	ITC3	Liguria	2	Productive investments in aquaculture	48	other	MS List of Operation	2019	9660	5313	4874.5	1	NA
ITA74	Italy	IT	ITC3	Liguria	2	Productive investments in aquaculture	48	other	MS List of Operation	2019	1990.91	1095	1036.85	1	NA
ITA75	Italy	IT	ITH2	Provincia Autonoma di Trento	2	Productive investments in aquaculture	48	other	MS List of Operation	2019	419470	230709	96501.2	1	NA
ITA76	Italy	IT	ITH3	Veneto	2	Productive investments in aquaculture	48	other	MS List of Operation	2019	67876.9	37332.3	37332	1	NA
ITA77	Italy	IT	ITH3	Veneto	2	Productive investments in aquaculture	48	other	MS List of Operation	2019	125553	69054.3	0	1	NA
ITA78	Italy	IT	ITF1	Abruzzo	1	Limitation of the impact of fishing on the marine environment and adaptation of fishing to the protection of species	38	Operators	MS List of Operation	2019	66938.2	36816	22712.5	1	beneficial
ITA79	Italy	IT	ITH3	Veneto	1	Limitation of the impact of fishing on the marine environment and adaptation of fishing to the protection of species	38	Operators	MS List of Operation	2019	90909.1	50000	0	1	beneficial
ITA80	Italy	IT	ITI3	Marche	5	Marketing measures	68	Public	MS List of Operation	2019	44800	24640	23368.8		capacity enhancing
ITA81	Italy	IT	ITI3	Marche	5	Marketing measures	68	Public	MS List of Operation	2019	36654.5	20160	0		capacity enhancing
ITA82	Italy	IT	ITH3	Veneto	5	Marketing measures	68	other	MS List of Operation	2019	136364	75000	73875		capacity enhancing
ITA83	Italy	IT	ITF1	Abruzzo	5	Marketing measures	68	Public	MS List of Operation	2019	18909.1	10400	5379.81		capacity enhancing
ITA84	Italy	IT	ITG1	Sicilia	5	Marketing measures	68	other	MS List of Operation	2019	9836.36	5410	5040		capacity enhancing
ITA85	Italy	IT	ITF1	Abruzzo	1	Fishing ports, landing sites, auction halls and shelters	43	Public	MS List of Operation	2019	1.40909e+06	775000	148741	1	capacity enhancing
ITA86	Italy	IT	ITH3	Veneto	1	Fishing ports, landing sites, auction halls and shelters	43	Public	MS List of Operation	2019	1.09091e+06	600000	450000	1	capacity enhancing
ITA87	Italy	IT	ITH3	Veneto	1	Fishing ports, landing sites, auction halls and shelters	43	Public	MS List of Operation	2019	1.5046e+06	827530	0	1	capacity enhancing
ITA88	Italy	IT	ITI3	Marche	1	Protection and restoration of marine biodiversity and ecosystems and compensation regimes in the framework of sustainable fishing activities	40	Public	MS List of Operation	2019	367403	202072	102290	1	beneficial
ITA89	Italy	IT	ITH3	Veneto	1	Protection and restoration of marine biodiversity and ecosystems and compensation regimes in the framework of sustainable fishing activities	40	Public	MS List of Operation	2019	72314	39772.7	38406.2	1	beneficial
ITA90	Italy	IT	ITF2	Molise	1	Enhancement of the competitiveness and viability of fisheries enterprises, including of small–scale coastal fleet, and the improvement of safety and working conditions: Health and safety	32	Operators	MS List of Operation	2019	9490.91	5220	5220		beneficial
ITA91	Italy	IT	ITH3	Veneto	1	Enhancement of the competitiveness and viability of fisheries enterprises, including of small–scale coastal fleet, and the improvement of safety and working conditions: Health and safety	32	Operators	MS List of Operation	2019	14505.4	7977.99	5500		beneficial
ITA92	Italy	IT	ITF1	Abruzzo	1	Enhancement of the competitiveness and viability of fisheries enterprises, including of small–scale coastal fleet, and the improvement of safety and working conditions: Health and safety	32	Operators	MS List of Operation	2019	11818.2	6500	0		beneficial
ITA93	Italy	IT	ITF6	Calabria	4	Implementation of community–led local development strategies	63	other	MS List of Operation	2019	666396	366518	129150		ambiguous
ITA94	Italy	IT	ITF6	Calabria	4	Implementation of community–led local development strategies	63	other	MS List of Operation	2019	81985.9	45092.2	39190		ambiguous
ITA95	Italy	IT	ITF6	Calabria	4	Implementation of community–led local development strategies	63	other	MS List of Operation	2019	44075	24241.2	23703.3		ambiguous
ITA96	Italy	IT	ITC3	Liguria	4	Implementation of community–led local development strategies	63	Public	MS List of Operation	2019	536364	295000	165850		ambiguous
ITA97	Italy	IT	ITC3	Liguria	4	Implementation of community–led local development strategies	63	Public	MS List of Operation	2019	1.51818e+06	835000	171782		ambiguous
ITA98	Italy	IT	ITI3	Marche	4	Implementation of community–led local development strategies	63	other	MS List of Operation	2019	5254.55	2890	2890		ambiguous
ITA99	Italy	IT	ITI3	Marche	4	Implementation of community–led local development strategies	63	Public	MS List of Operation	2019	105060	57783	36550.6		ambiguous
ITA100	Italy	IT	ITI3	Marche	4	Implementation of community–led local development strategies	63	Public	MS List of Operation	2019	90909.1	50000	0		ambiguous
ITA101	Italy	IT	ITI3	Marche	4	Implementation of community–led local development strategies	63	Public	MS List of Operation	2019	1100000	605000	0		ambiguous
ITA102	Italy	IT	ITH3	Veneto	4	Implementation of community–led local development strategies	63	other	MS List of Operation	2019	1.36364e+06	750000	452788		ambiguous
ITA103	Italy	IT	ITH3	Veneto	4	Implementation of community–led local development strategies	63	other	MS List of Operation	2019	54545.5	30000	10000		ambiguous
ITA104	Italy	IT	ITH3	Veneto	4	Implementation of community–led local development strategies	63	other	MS List of Operation	2019	181818	100000	33333.3		ambiguous
ITA105	Italy	IT	ITH3	Veneto	4	Implementation of community–led local development strategies	63	other	MS List of Operation	2019	127273	70000	20000		ambiguous
ITA106	Italy	IT	ITH3	Veneto	4	Implementation of community–led local development strategies	63	other	MS List of Operation	2019	127095	69902.3	0		ambiguous
ITA107	Italy	IT	ITH3	Veneto	4	Implementation of community–led local development strategies	63	other	MS List of Operation	2019	90000	49500	0		ambiguous
ITA108	Italy	IT	ITH3	Veneto	4	Implementation of community–led local development strategies	63	other	MS List of Operation	2019	218182	120000	46129.4		ambiguous
ITA109	Italy	IT	ITH3	Veneto	4	Implementation of community–led local development strategies	63	other	MS List of Operation	2019	72727.3	40000	0		ambiguous
ITA110	Italy	IT	ITH3	Veneto	4	Implementation of community–led local development strategies	63	Public	MS List of Operation	2019	181802	99991	40406.1		ambiguous
ITA111	Italy	IT	ITH3	Veneto	4	Implementation of community–led local development strategies	63	other	MS List of Operation	2019	145455	80000	0		ambiguous
ITA112	Italy	IT	ITH3	Veneto	4	Implementation of community–led local development strategies	63	other	MS List of Operation	2019	163636	90000	0		ambiguous
ITA113	Italy	IT	ITH3	Veneto	4	Implementation of community–led local development strategies	63	other	MS List of Operation	2019	69090.9	38000	0		ambiguous
ITA114	Italy	IT	ITH3	Veneto	4	Implementation of community–led local development strategies	63	other	MS List of Operation	2019	72727.3	40000	27700		ambiguous
ITA115	Italy	IT	ITH3	Veneto	4	Implementation of community–led local development strategies	63	Public	MS List of Operation	2019	72727.3	40000	0		ambiguous
ITA116	Italy	IT	ITH3	Veneto	4	Implementation of community–led local development strategies	63	other	MS List of Operation	2019	145455	80000	61760		ambiguous
ITA117	Italy	IT	ITH3	Veneto	4	Implementation of community–led local development strategies	63	other	MS List of Operation	2019	509091	280000	280000		ambiguous
ITA118	Italy	IT	ITG1	Sicilia	5	Processing of fishery and aquaculture products	69	other	MS List of Operation	2019	533679	293524	0		capacity enhancing
ITA119	Italy	IT	ITC3	Liguria	1	Added value, product quality and use of unwanted catches	42	Operators	MS List of Operation	2019	46912.6	25801.9	25766.5		beneficial
ITA120	Italy	IT	ITI3	Marche	1	Added value, product quality and use of unwanted catches	42	Operators	MS List of Operation	2019	12043.5	6623.9	6623.9		beneficial
ITA121	Italy	IT	ITH3	Veneto	1	Added value, product quality and use of unwanted catches	42	Operators	MS List of Operation	2019	15000	8250	8250		beneficial
ITA122	Italy	IT	ITH3	Veneto	1	Added value, product quality and use of unwanted catches	42	Operators	MS List of Operation	2019	30687.6	16878.2	0		beneficial
ITA123	Italy	IT	ITF1	Abruzzo	1	Added value, product quality and use of unwanted catches	42	Operators	MS List of Operation	2019	33090.9	18200	0		beneficial
ITA124	Italy	IT	ITH4	Friuli-Venezia Giulia	2	Productive investments in aquaculture	48	other	MS List of Operation	2019	268382	147610	130549	1	NA
ITA125	Italy	IT	ITH4	Friuli-Venezia Giulia	2	Productive investments in aquaculture	48	other	MS List of Operation	2019	36465.5	20056	0	1	NA
ITA126	Italy	IT	ITH4	Friuli-Venezia Giulia	2	Productive investments in aquaculture	48	other	MS List of Operation	2019	92535.9	50894.7	47745.9	1	NA
ITA127	Italy	IT	ITH4	Friuli-Venezia Giulia	2	Productive investments in aquaculture	48	other	MS List of Operation	2019	53745.9	29560.2	28810	1	NA
ITA128	Italy	IT	ITH4	Friuli-Venezia Giulia	2	Productive investments in aquaculture	48	other	MS List of Operation	2019	1.22008e+06	671046	334400	1	NA
ITA129	Italy	IT	ITH4	Friuli-Venezia Giulia	2	Productive investments in aquaculture	48	other	MS List of Operation	2019	161121	88616.5	79409.8	1	NA
ITA130	Italy	IT	ITH4	Friuli-Venezia Giulia	2	Productive investments in aquaculture	48	other	MS List of Operation	2019	403161	221739	0	1	NA
ITA131	Italy	IT	ITH4	Friuli-Venezia Giulia	2	Productive investments in aquaculture	48	other	MS List of Operation	2019	34645.5	19055	0	1	NA
ITA132	Italy	IT	ITH4	Friuli-Venezia Giulia	2	Productive investments in aquaculture	48	other	MS List of Operation	2019	79968.2	43982.5	38686.5	1	NA
ITA133	Italy	IT	ITH3	Veneto	4	Cooperation activities	64	other	MS List of Operation	2019	95454.5	52500	0		ambiguous
ITA137	Italy	IT	ITG1	Sicilia	7	technical assistance referred to in Article 59(1) of Regulation (EU) No 1303/2013	78	other	MS List of Operation	2019	7131.45	3922.3	3922.3		NA
ITA138	Italy	IT	ITG1	Sicilia	7	technical assistance referred to in Article 59(1) of Regulation (EU) No 1303/2013	78	other	MS List of Operation	2019	8909.09	4900	4900		NA
ITA139	Italy	IT	ITH3	Veneto	7	technical assistance referred to in Article 59(1) of Regulation (EU) No 1303/2013	78	other	MS List of Operation	2019	85377.8	46957.8	0		NA
ITA140	Italy	IT	ITC3	Liguria	1	Enhancement of the competitiveness and viability of fisheries enterprises, including of small–scale coastal fleet, and the improvement of safety and working conditions: Diversification and new forms of income	30	Public	MS List of Operation	2019	73994.4	40696.9	21355		beneficial
ITA141	Italy	IT	ITF1	Abruzzo	1	Energy efficiency and mitigation of climate change	41	Operators	MS List of Operation	2019	111595	61377	60127.5	1	capacity enhancing
ITA142	Italy	IT	ITH3	Veneto	2	Reduction of the impact of fisheries on the marine environment, including the avoidance and reduction, as far as possible, of unwanted catches: innovation	47	Public	MS List of Operation	2019	33636.4	18500	18500		NA
ITA143	Italy	IT	ITF2	Molise	1	Strengthening technological development and innovation, including increasing energy efficiency, and knowledge transfer: Innovation	26	Public	MS List of Operation	2019	109091	60000	0		beneficial
ITA144	Italy	IT	ITC3	Liguria	2	Productive investments in aquaculture	48	other	MS List of Operation	2019	1.17396e+06	645677	519801	1	NA
ITA145	Italy	IT	ITI3	Marche	2	Productive investments in aquaculture	48	other	MS List of Operation	2019	167710	92240.5	88929	1	NA
ITA146	Italy	IT	ITH3	Veneto	2	Productive investments in aquaculture	48	other	MS List of Operation	2019	83393.9	45866.7	35422.1	1	NA
ITA147	Italy	IT	ITC3	Liguria	2	Productive investments in aquaculture	48	other	MS List of Operation	2019	151374	83255.8	80306.3	1	NA
ITA148	Italy	IT	ITH3	Veneto	2	Productive investments in aquaculture	48	other	MS List of Operation	2019	293291	161310	0	1	NA
ITA149	Italy	IT	ITH3	Veneto	2	Productive investments in aquaculture	48	other	MS List of Operation	2019	123785	68081.6	32402.5	1	NA
ITA150	Italy	IT	ITH3	Veneto	2	Productive investments in aquaculture	48	other	MS List of Operation	2019	63318.2	34825	0	1	NA
ITA151	Italy	IT	ITH3	Veneto	2	Productive investments in aquaculture	48	other	MS List of Operation	2019	159091	87500	0	1	NA
ITA152	Italy	IT	ITI3	Marche	5	Marketing measures	68	Public	MS List of Operation	2019	43985.5	24192	21000		capacity enhancing
ITA153	Italy	IT	ITH3	Veneto	2	Promotion of human capital and networking	50	Public	MS List of Operation	2019	93718.2	51545	51500		NA
ITA154	Italy	IT	ITI3	Marche	1	Fishing ports, landing sites, auction halls and shelters	43	Public	MS List of Operation	2019	1.31116e+06	721140	629875	1	capacity enhancing
ITA155	Italy	IT	ITC3	Liguria	1	Fishing ports, landing sites, auction halls and shelters	43	Public	MS List of Operation	2019	81818.2	45000	0	1	capacity enhancing
ITA156	Italy	IT	ITH3	Veneto	1	Fishing ports, landing sites, auction halls and shelters	43	Public	MS List of Operation	2019	818176	449997	0	1	capacity enhancing
ITA157	Italy	IT	ITH3	Veneto	1	Fishing ports, landing sites, auction halls and shelters	43	Public	MS List of Operation	2019	2.72727e+06	1500000	0	1	capacity enhancing
ITA158	Italy	IT	ITI3	Marche	1	Protection and restoration of marine biodiversity and ecosystems and compensation regimes in the framework of sustainable fishing activities	40	Public	MS List of Operation	2019	431299	237214	133056	1	beneficial
ITA159	Italy	IT	ITH3	Veneto	1	Protection and restoration of marine biodiversity and ecosystems and compensation regimes in the framework of sustainable fishing activities	40	Public	MS List of Operation	2019	159850	87917.3	0	1	beneficial
ITA160	Italy	IT	ITF1	Abruzzo	1	Protection and restoration of marine biodiversity and ecosystems and compensation regimes in the framework of sustainable fishing activities	40	Operators	MS List of Operation	2019	452817	249049	0	1	beneficial
ITA161	Italy	IT	ITC3	Liguria	1	Enhancement of the competitiveness and viability of fisheries enterprises, including of small–scale coastal fleet, and the improvement of safety and working conditions: Health and safety	32	Operators	MS List of Operation	2019	28090.9	15450	15446		beneficial
ITA162	Italy	IT	ITH3	Veneto	1	Enhancement of the competitiveness and viability of fisheries enterprises, including of small–scale coastal fleet, and the improvement of safety and working conditions: Health and safety	32	Operators	MS List of Operation	2019	19554.5	10755	0		beneficial
ITA163	Italy	IT	ITC3	Liguria	4	Implementation of community–led local development strategies	63	Public	MS List of Operation	2019	466000	256300	79568.9		ambiguous
ITA164	Italy	IT	ITC3	Liguria	4	Implementation of community–led local development strategies	63	Public	MS List of Operation	2019	1.35273e+06	744000	97419		ambiguous
ITA165	Italy	IT	ITI3	Marche	4	Implementation of community–led local development strategies	63	other	MS List of Operation	2019	590909	325000	136713		ambiguous
ITA166	Italy	IT	ITI3	Marche	4	Implementation of community–led local development strategies	63	Public	MS List of Operation	2019	54545.5	30000	15779.3		ambiguous
ITA167	Italy	IT	ITI3	Marche	4	Implementation of community–led local development strategies	63	Public	MS List of Operation	2019	111297	61213.5	56654.5		ambiguous
ITA168	Italy	IT	ITI3	Marche	4	Implementation of community–led local development strategies	63	Public	MS List of Operation	2019	56328.4	30980.6	30000		ambiguous
ITA169	Italy	IT	ITI3	Marche	4	Implementation of community–led local development strategies	63	other	MS List of Operation	2019	46061.3	25333.7	0		ambiguous
ITA170	Italy	IT	ITI3	Marche	4	Implementation of community–led local development strategies	63	other	MS List of Operation	2019	35805.3	19692.9	0		ambiguous
ITA171	Italy	IT	ITI3	Marche	4	Implementation of community–led local development strategies	63	other	MS List of Operation	2019	54545.5	30000	0		ambiguous
ITA172	Italy	IT	ITI3	Marche	4	Implementation of community–led local development strategies	63	other	MS List of Operation	2019	52570.2	28913.6	0		ambiguous
ITA173	Italy	IT	ITI3	Marche	4	Implementation of community–led local development strategies	63	other	MS List of Operation	2019	142384	78311.1	64463.7		ambiguous
ITA174	Italy	IT	ITI3	Marche	4	Implementation of community–led local development strategies	63	other	MS List of Operation	2019	54545.5	30000	26979.4		ambiguous
ITA175	Italy	IT	ITI3	Marche	4	Implementation of community–led local development strategies	63	Public	MS List of Operation	2019	180000	99000	0		ambiguous
ITA176	Italy	IT	ITG1	Sicilia	4	Implementation of community–led local development strategies	63	other	MS List of Operation	2019	578545	318200	280325		ambiguous
ITA177	Italy	IT	ITG1	Sicilia	4	Implementation of community–led local development strategies	63	other	MS List of Operation	2019	3.27861e+06	1.80324e+06	622551		ambiguous
ITA178	Italy	IT	ITH3	Veneto	4	Implementation of community–led local development strategies	63	other	MS List of Operation	2019	76363.6	42000	0		ambiguous
ITA179	Italy	IT	ITH3	Veneto	4	Implementation of community–led local development strategies	63	other	MS List of Operation	2019	33560.1	18458	18279.5		ambiguous
ITA180	Italy	IT	ITH3	Veneto	4	Implementation of community–led local development strategies	63	other	MS List of Operation	2019	145455	80000	64000		ambiguous
ITA181	Italy	IT	ITH3	Veneto	4	Implementation of community–led local development strategies	63	Public	MS List of Operation	2019	145455	80000	72862.8		ambiguous
ITA182	Italy	IT	ITH3	Veneto	4	Implementation of community–led local development strategies	63	Public	MS List of Operation	2019	159229	87576	0		ambiguous
ITA183	Italy	IT	ITH3	Veneto	4	Implementation of community–led local development strategies	63	Public	MS List of Operation	2019	145455	80000	0		ambiguous
ITA184	Italy	IT	ITH3	Veneto	4	Implementation of community–led local development strategies	63	Public	MS List of Operation	2019	106950	58822.7	0		ambiguous
ITA185	Italy	IT	ITH3	Veneto	4	Implementation of community–led local development strategies	63	Public	MS List of Operation	2019	154768	85122.4	0		ambiguous
ITA186	Italy	IT	ITH3	Veneto	4	Implementation of community–led local development strategies	63	Public	MS List of Operation	2019	87248	47986.4	0		ambiguous
ITA187	Italy	IT	ITH3	Veneto	4	Implementation of community–led local development strategies	63	Public	MS List of Operation	2019	100000	55000	0		ambiguous
ITA188	Italy	IT	ITH3	Veneto	4	Implementation of community–led local development strategies	63	other	MS List of Operation	2019	1.36364e+06	750000	266889		ambiguous
ITA189	Italy	IT	ITH3	Veneto	4	Implementation of community–led local development strategies	63	other	MS List of Operation	2019	29863.6	16425	15050		ambiguous
ITA190	Italy	IT	ITH3	Veneto	4	Implementation of community–led local development strategies	63	other	MS List of Operation	2019	84600.5	46530.3	44464		ambiguous
ITA191	Italy	IT	ITH3	Veneto	4	Implementation of community–led local development strategies	63	other	MS List of Operation	2019	100000	55000	44000		ambiguous
ITA192	Italy	IT	ITH3	Veneto	4	Implementation of community–led local development strategies	63	other	MS List of Operation	2019	97576.3	53666.9	0		ambiguous
ITA193	Italy	IT	ITH3	Veneto	4	Implementation of community–led local development strategies	63	other	MS List of Operation	2019	107028	58865.2	47012.2		ambiguous
ITA194	Italy	IT	ITH3	Veneto	4	Implementation of community–led local development strategies	63	other	MS List of Operation	2019	49708.3	27339.5	0		ambiguous
ITA195	Italy	IT	ITH3	Veneto	4	Implementation of community–led local development strategies	63	other	MS List of Operation	2019	100083	55045.8	0		ambiguous
ITA196	Italy	IT	ITH3	Veneto	4	Implementation of community–led local development strategies	63	Public	MS List of Operation	2019	64593.5	35526.4	29768		ambiguous
ITA197	Italy	IT	ITH3	Veneto	4	Implementation of community–led local development strategies	63	other	MS List of Operation	2019	81650.9	44908	41600.5		ambiguous
ITA198	Italy	IT	ITH3	Veneto	4	Implementation of community–led local development strategies	63	Public	MS List of Operation	2019	196364	108000	95912.4		ambiguous
ITA199	Italy	IT	ITH3	Veneto	4	Implementation of community–led local development strategies	63	Public	MS List of Operation	2019	276364	152000	131190		ambiguous
ITA200	Italy	IT	ITH3	Veneto	4	Implementation of community–led local development strategies	63	other	MS List of Operation	2019	130107	71558.7	0		ambiguous
ITA201	Italy	IT	ITF1	Abruzzo	5	Processing of fishery and aquaculture products	69	other	MS List of Operation	2019	4.12283e+06	2.26756e+06	1908479		capacity enhancing
ITA202	Italy	IT	ITI3	Marche	5	Processing of fishery and aquaculture products	69	other	MS List of Operation	2019	1.01308e+06	557195	405962		capacity enhancing
ITA203	Italy	IT	ITG1	Sicilia	5	Processing of fishery and aquaculture products	69	other	MS List of Operation	2019	1.04067e+06	572371	0		capacity enhancing
ITA204	Italy	IT	ITC3	Liguria	1	Added value, product quality and use of unwanted catches	42	Operators	MS List of Operation	2019	79224.5	43573.5	0		beneficial
ITA205	Italy	IT	ITH3	Veneto	1	Added value, product quality and use of unwanted catches	42	Operators	MS List of Operation	2019	32652.7	17959	0		beneficial
ITA206	Italy	IT	ITF1	Abruzzo	1	Added value, product quality and use of unwanted catches	42	Operators	MS List of Operation	2019	36872.7	20280	0		beneficial
ITA207	Italy	IT	ITC3	Liguria	1	Added value, product quality and use of unwanted catches	42	Operators	MS List of Operation	2019	7570.91	4164	0		beneficial
ITA208	Italy	IT	ITH4	Friuli-Venezia Giulia	2	Productive investments in aquaculture	48	other	MS List of Operation	2019	39428.3	21685.6	19360	1	NA
ITA209	Italy	IT	ITH4	Friuli-Venezia Giulia	2	Productive investments in aquaculture	48	other	MS List of Operation	2019	667315	367023	0	1	NA
ITA210	Italy	IT	ITH4	Friuli-Venezia Giulia	2	Productive investments in aquaculture	48	other	MS List of Operation	2019	81332.5	44732.8	24334.6	1	NA
ITA211	Italy	IT	ITH4	Friuli-Venezia Giulia	2	Productive investments in aquaculture	48	other	MS List of Operation	2019	123802	68091	63581	1	NA
ITA212	Italy	IT	ITH4	Friuli-Venezia Giulia	2	Productive investments in aquaculture	48	other	MS List of Operation	2019	164545	90500	0	1	NA
ITA213	Italy	IT	ITH4	Friuli-Venezia Giulia	2	Productive investments in aquaculture	48	other	MS List of Operation	2019	157227	86475	86470	1	NA
ITA214	Italy	IT	ITH4	Friuli-Venezia Giulia	5	Processing of fishery and aquaculture products	69	other	MS List of Operation	2019	1.01337e+06	557353	557350		capacity enhancing
ITA218	Italy	IT	ITG1	Sicilia	7	technical assistance referred to in Article 59(1) of Regulation (EU) No 1303/2013	78	other	MS List of Operation	2019	6569.09	3613	3613		NA
ITA219	Italy	IT	ITG1	Sicilia	7	technical assistance referred to in Article 59(1) of Regulation (EU) No 1303/2013	78	other	MS List of Operation	2019	64162.3	35289.3	35211.2		NA
ITA220	Italy	IT	ITF1	Abruzzo	1	Energy efficiency and mitigation of climate change	41	Operators	MS List of Operation	2019	33563.6	18460	18446.2	1	capacity enhancing
ITA221	Italy	IT	ITC3	Liguria	1	Energy efficiency and mitigation of climate change	41	Operators	MS List of Operation	2019	7468.18	4107.5	3719.65	1	capacity enhancing
ITA222	Italy	IT	ITH3	Veneto	1	Energy efficiency and mitigation of climate change	41	Operators	MS List of Operation	2019	26817.3	14749.5	0	1	capacity enhancing
ITA223	Italy	IT	ITC3	Liguria	1	Energy efficiency and mitigation of climate change	41	Operators	MS List of Operation	2019	36079.1	19843.5	0	1	capacity enhancing
ITA224	Italy	IT	ITF2	Molise	1	Strengthening technological development and innovation, including increasing energy efficiency, and knowledge transfer: Innovation	26	other	MS List of Operation	2019	103799	57089.3	0		beneficial
ITA225	Italy	IT	ITC3	Liguria	2	Productive investments in aquaculture	48	other	MS List of Operation	2019	2047.71	1126.24	1126.24	1	NA
ITA226	Italy	IT	ITI3	Marche	2	Productive investments in aquaculture	48	other	MS List of Operation	2019	205123	112818	112818	1	NA
ITA227	Italy	IT	ITH3	Veneto	2	Productive investments in aquaculture	48	other	MS List of Operation	2019	31636.5	17400.1	17400	1	NA
ITA228	Italy	IT	ITH3	Veneto	2	Productive investments in aquaculture	48	other	MS List of Operation	2019	43319.6	23825.8	0	1	NA
ITA229	Italy	IT	ITI3	Marche	1	Limitation of the impact of fishing on the marine environment and adaptation of fishing to the protection of species	38	Operators	MS List of Operation	2019	47897.9	26343.8	26343.8	1	beneficial
ITA230	Italy	IT	ITI3	Marche	5	Marketing measures	68	Public	MS List of Operation	2019	19956.8	10976.3	8319.9		capacity enhancing
ITA231	Italy	IT	ITI3	Marche	5	Marketing measures	68	Public	MS List of Operation	2019	16036.4	8820	0		capacity enhancing
ITA232	Italy	IT	ITG1	Sicilia	5	Marketing measures	68	other	MS List of Operation	2019	33272.7	18300	18300		capacity enhancing
ITA233	Italy	IT	ITH3	Veneto	5	Marketing measures	68	other	MS List of Operation	2019	151006	83053.1	75000		capacity enhancing
ITA234	Italy	IT	ITF1	Abruzzo	5	Marketing measures	68	Public	MS List of Operation	2019	36363.6	20000	10569.3		capacity enhancing
ITA235	Italy	IT	ITI3	Marche	1	Fishing ports, landing sites, auction halls and shelters	43	Public	MS List of Operation	2019	1.0638e+06	585091	205523	1	capacity enhancing
ITA236	Italy	IT	ITG1	Sicilia	1	Fishing ports, landing sites, auction halls and shelters	43	Public	MS List of Operation	2019	909091	500000	200000	1	capacity enhancing
ITA237	Italy	IT	ITF1	Abruzzo	1	Fishing ports, landing sites, auction halls and shelters	43	Public	MS List of Operation	2019	1.96182e+06	1079000	298369	1	capacity enhancing
ITA238	Italy	IT	ITH3	Veneto	1	Fishing ports, landing sites, auction halls and shelters	43	Public	MS List of Operation	2019	569038	312971	0	1	capacity enhancing
ITA239	Italy	IT	ITH3	Veneto	1	Protection and restoration of marine biodiversity and ecosystems and compensation regimes in the framework of sustainable fishing activities	40	Operators	MS List of Operation	2019	175693	96631.4	0	1	beneficial
ITA240	Italy	IT	ITF1	Abruzzo	1	Protection and restoration of marine biodiversity and ecosystems and compensation regimes in the framework of sustainable fishing activities	40	Operators	MS List of Operation	2019	96440.3	53042.2	0	1	beneficial
ITA241	Italy	IT	ITI3	Marche	1	Enhancement of the competitiveness and viability of fisheries enterprises, including of small–scale coastal fleet, and the improvement of safety and working conditions: Health and safety	32	Operators	MS List of Operation	2019	55880	30734	30734		beneficial
ITA242	Italy	IT	ITH3	Veneto	1	Enhancement of the competitiveness and viability of fisheries enterprises, including of small–scale coastal fleet, and the improvement of safety and working conditions: Health and safety	32	Operators	MS List of Operation	2019	30727.3	16900	16900		beneficial
ITA243	Italy	IT	ITC3	Liguria	1	Enhancement of the competitiveness and viability of fisheries enterprises, including of small–scale coastal fleet, and the improvement of safety and working conditions: Health and safety	32	Operators	MS List of Operation	2019	5246.45	2885.55	2432		beneficial
ITA244	Italy	IT	ITH3	Veneto	1	Enhancement of the competitiveness and viability of fisheries enterprises, including of small–scale coastal fleet, and the improvement of safety and working conditions: Health and safety	32	Operators	MS List of Operation	2019	50800	27940	0		beneficial
ITA245	Italy	IT	ITF6	Calabria	4	Implementation of community–led local development strategies	63	other	MS List of Operation	2019	143404	78872.1	43252		ambiguous
ITA246	Italy	IT	ITF6	Calabria	4	Implementation of community–led local development strategies	63	other	MS List of Operation	2019	64536.4	35495	29146.7		ambiguous
ITA247	Italy	IT	ITF6	Calabria	4	Implementation of community–led local development strategies	63	other	MS List of Operation	2019	23723.6	13048	12994		ambiguous
ITA248	Italy	IT	ITF6	Calabria	4	Implementation of community–led local development strategies	63	other	MS List of Operation	2019	541179	297648	175226		ambiguous
ITA249	Italy	IT	ITF6	Calabria	4	Implementation of community–led local development strategies	63	other	MS List of Operation	2019	134801	74140.8	34829.2		ambiguous
ITA250	Italy	IT	ITF6	Calabria	4	Implementation of community–led local development strategies	63	other	MS List of Operation	2019	11660.8	6413.46	6413.46		ambiguous
ITA251	Italy	IT	ITC3	Liguria	4	Implementation of community–led local development strategies	63	Public	MS List of Operation	2019	1.33739e+06	735567	133436		ambiguous
ITA252	Italy	IT	ITC3	Liguria	4	Implementation of community–led local development strategies	63	Public	MS List of Operation	2019	657919	361855	195529		ambiguous
ITA253	Italy	IT	ITI3	Marche	4	Implementation of community–led local development strategies	63	Public	MS List of Operation	2019	72756.4	40016	0		ambiguous
ITA254	Italy	IT	ITI3	Marche	4	Implementation of community–led local development strategies	63	Public	MS List of Operation	2019	59620.7	32791.4	0		ambiguous
ITA255	Italy	IT	ITI3	Marche	4	Implementation of community–led local development strategies	63	Public	MS List of Operation	2019	61798.2	33989	0		ambiguous
ITA256	Italy	IT	ITI3	Marche	4	Implementation of community–led local development strategies	63	Public	MS List of Operation	2019	59602	32781.1	0		ambiguous
ITA257	Italy	IT	ITI3	Marche	4	Implementation of community–led local development strategies	63	Public	MS List of Operation	2019	1.08731e+06	598019	178952		ambiguous
ITA258	Italy	IT	ITI3	Marche	4	Implementation of community–led local development strategies	63	Public	MS List of Operation	2019	62353.2	34294.2	32800		ambiguous
ITA259	Italy	IT	ITI3	Marche	4	Implementation of community–led local development strategies	63	Public	MS List of Operation	2019	61158	33636.9	30662.4		ambiguous
ITA260	Italy	IT	ITI3	Marche	4	Implementation of community–led local development strategies	63	Public	MS List of Operation	2019	61351.8	33743.5	30902.9		ambiguous
ITA261	Italy	IT	ITI3	Marche	4	Implementation of community–led local development strategies	63	Public	MS List of Operation	2019	59511.1	32731.1	31469.1		ambiguous
ITA262	Italy	IT	ITI3	Marche	4	Implementation of community–led local development strategies	63	Public	MS List of Operation	2019	59416	32678.8	32678.8		ambiguous
ITA263	Italy	IT	ITI3	Marche	4	Implementation of community–led local development strategies	63	other	MS List of Operation	2019	845076	464792	99998.3		ambiguous
ITA264	Italy	IT	ITI3	Marche	4	Implementation of community–led local development strategies	63	Public	MS List of Operation	2019	59658.1	32812	0		ambiguous
ITA265	Italy	IT	ITG1	Sicilia	4	Implementation of community–led local development strategies	63	other	MS List of Operation	2019	681545	374850	240351		ambiguous
ITA266	Italy	IT	ITG1	Sicilia	4	Implementation of community–led local development strategies	63	other	MS List of Operation	2019	3.86209e+06	2124150	1.19209e+06		ambiguous
ITA267	Italy	IT	ITF1	Abruzzo	5	Processing of fishery and aquaculture products	69	other	MS List of Operation	2019	372603	204932	160727		capacity enhancing
ITA268	Italy	IT	ITC3	Liguria	5	Processing of fishery and aquaculture products	69	other	MS List of Operation	2019	571050	314077	72054		capacity enhancing
ITA269	Italy	IT	ITI3	Marche	5	Processing of fishery and aquaculture products	69	other	MS List of Operation	2019	1.00717e+06	553941	466138		capacity enhancing
ITA270	Italy	IT	ITG1	Sicilia	5	Processing of fishery and aquaculture products	69	other	MS List of Operation	2019	84921	46706.6	41423.4		capacity enhancing
ITA271	Italy	IT	ITH3	Veneto	5	Processing of fishery and aquaculture products	69	other	MS List of Operation	2019	727273	400000	384339		capacity enhancing
ITA272	Italy	IT	ITC3	Liguria	1	Added value, product quality and use of unwanted catches	42	Operators	MS List of Operation	2019	31117.3	17114.5	17035		beneficial
ITA273	Italy	IT	ITH3	Veneto	1	Added value, product quality and use of unwanted catches	42	Operators	MS List of Operation	2019	14545.5	8000	7875		beneficial
ITA274	Italy	IT	ITF1	Abruzzo	1	Added value, product quality and use of unwanted catches	42	Operators	MS List of Operation	2019	32192.7	17706	0		beneficial
ITA275	Italy	IT	ITH4	Friuli-Venezia Giulia	5	Processing of fishery and aquaculture products	69	other	MS List of Operation	2019	1.14803e+06	631416	605230		capacity enhancing
ITA276	Italy	IT	ITH4	Friuli-Venezia Giulia	5	Processing of fishery and aquaculture products	69	other	MS List of Operation	2019	764942	420718	420710		capacity enhancing
ITA277	Italy	IT	ITH4	Friuli-Venezia Giulia	5	Processing of fishery and aquaculture products	69	other	MS List of Operation	2019	326654	179660	177612		capacity enhancing
ITA278	Italy	IT	ITH4	Friuli-Venezia Giulia	5	Processing of fishery and aquaculture products	69	other	MS List of Operation	2019	166061	91333.8	64301.1		capacity enhancing
ITA279	Italy	IT	ITH4	Friuli-Venezia Giulia	7	technical assistance referred to in Article 59(1) of Regulation (EU) No 1303/2013	78	Public	MS List of Operation	2019	150751	82912.8	39191.2		NA
ITA280	Italy	IT	ITH4	Friuli-Venezia Giulia	7	technical assistance referred to in Article 59(1) of Regulation (EU) No 1303/2013	78	Public	MS List of Operation	2019	72534.5	39894	39894		NA
ITA281	Italy	IT	ITH4	Friuli-Venezia Giulia	1	Energy efficiency and mitigation of climate change	41	Operators	MS List of Operation	2019	8990.18	4944.6	4060	1	capacity enhancing
ITA282	Italy	IT	ITH4	Friuli-Venezia Giulia	1	Energy efficiency and mitigation of climate change	41	Operators	MS List of Operation	2019	24000	13200	13200	1	capacity enhancing
ITA284	Italy	IT	ITF4	Puglia	7	technical assistance referred to in Article 59(1) of Regulation (EU) No 1303/2013	78	other	MS List of Operation	2019	34509.1	18980	14937.3		NA
ITA285	Italy	IT	ITG1	Sicilia	7	technical assistance referred to in Article 59(1) of Regulation (EU) No 1303/2013	78	other	MS List of Operation	2019	11809.1	6495	6495		NA
ITA286	Italy	IT	ITG1	Sicilia	7	technical assistance referred to in Article 59(1) of Regulation (EU) No 1303/2013	78	other	MS List of Operation	2019	22181.8	12200	12200		NA
ITA287	Italy	IT	ITF2	Molise	1	Enhancement of the competitiveness and viability of fisheries enterprises, including of small–scale coastal fleet, and the improvement of safety and working conditions: Diversification and new forms of income	30	other	MS List of Operation	2019	80154.5	44085	0		beneficial
ITA288	Italy	IT	ITF1	Abruzzo	1	Energy efficiency and mitigation of climate change	41	Operators	MS List of Operation	2019	29592.7	16276	16275	1	capacity enhancing
ITA289	Italy	IT	ITG1	Sicilia	1	Strengthening technological development and innovation, including increasing energy efficiency, and knowledge transfer: Innovation	26	Public	MS List of Operation	2019	109091	60000	57295.4		beneficial
ITA290	Italy	IT	ITH3	Veneto	1	Strengthening technological development and innovation, including increasing energy efficiency, and knowledge transfer: Innovation	26	other	MS List of Operation	2019	109091	60000	60000		beneficial
ITA291	Italy	IT	ITC3	Liguria	2	Productive investments in aquaculture	48	other	MS List of Operation	2019	18745.1	10309.8	10309.8	1	NA
ITA292	Italy	IT	ITI3	Marche	2	Productive investments in aquaculture	48	other	MS List of Operation	2019	399706	219838	217581	1	NA
ITA293	Italy	IT	ITG1	Sicilia	2	Productive investments in aquaculture	48	other	MS List of Operation	2019	8.42523e+06	4.63388e+06	675000	1	NA
ITA294	Italy	IT	ITH3	Veneto	2	Productive investments in aquaculture	48	other	MS List of Operation	2019	24036.4	13220	12625	1	NA
ITA295	Italy	IT	ITH3	Veneto	2	Productive investments in aquaculture	48	other	MS List of Operation	2019	25727.3	14150	0	1	NA
ITA296	Italy	IT	ITH3	Veneto	2	Productive investments in aquaculture	48	other	MS List of Operation	2019	109091	60000	0	1	NA
ITA297	Italy	IT	ITI3	Marche	5	Marketing measures	68	Public	MS List of Operation	2019	18327.3	10080	9163.64		capacity enhancing
ITA298	Italy	IT	ITI3	Marche	5	Marketing measures	68	Public	MS List of Operation	2019	38487.3	21168	0		capacity enhancing
ITA299	Italy	IT	ITF1	Abruzzo	5	Marketing measures	68	Public	MS List of Operation	2019	28963.6	15930	11203.1		capacity enhancing
ITA300	Italy	IT	ITG1	Sicilia	5	Marketing measures	68	other	MS List of Operation	2019	87174.5	47946	47946		capacity enhancing
ITA301	Italy	IT	ITC3	Liguria	1	Fishing ports, landing sites, auction halls and shelters	43	Public	MS List of Operation	2019	218182	120000	0	1	capacity enhancing
ITA302	Italy	IT	ITH3	Veneto	1	Protection and restoration of marine biodiversity and ecosystems and compensation regimes in the framework of sustainable fishing activities	40	Operators	MS List of Operation	2019	72727.3	40000	35707	1	beneficial
ITA303	Italy	IT	ITH3	Veneto	1	Protection and restoration of marine biodiversity and ecosystems and compensation regimes in the framework of sustainable fishing activities	40	Public	MS List of Operation	2019	178534	98193.9	0	1	beneficial
ITA304	Italy	IT	ITF2	Molise	1	Enhancement of the competitiveness and viability of fisheries enterprises, including of small–scale coastal fleet, and the improvement of safety and working conditions: Health and safety	32	Operators	MS List of Operation	2019	38036.6	20920.1	20920.1		beneficial
ITA305	Italy	IT	ITH3	Veneto	1	Enhancement of the competitiveness and viability of fisheries enterprises, including of small–scale coastal fleet, and the improvement of safety and working conditions: Health and safety	32	Operators	MS List of Operation	2019	22776.4	12527	11500		beneficial
ITA306	Italy	IT	ITC3	Liguria	1	Enhancement of the competitiveness and viability of fisheries enterprises, including of small–scale coastal fleet, and the improvement of safety and working conditions: Health and safety	32	Operators	MS List of Operation	2019	37134.5	20424	20299.8		beneficial
ITA307	Italy	IT	ITH3	Veneto	1	Enhancement of the competitiveness and viability of fisheries enterprises, including of small–scale coastal fleet, and the improvement of safety and working conditions: Health and safety	32	Operators	MS List of Operation	2019	12327.3	6780	0		beneficial
ITA308	Italy	IT	ITC3	Liguria	5	Processing of fishery and aquaculture products	69	other	MS List of Operation	2019	381542	209848	161148		capacity enhancing
ITA309	Italy	IT	ITG1	Sicilia	5	Processing of fishery and aquaculture products	69	other	MS List of Operation	2019	134019	73710.3	67899.5		capacity enhancing
ITA310	Italy	IT	ITH3	Veneto	5	Processing of fishery and aquaculture products	69	other	MS List of Operation	2019	81954.5	45075	0		capacity enhancing
ITA311	Italy	IT	ITF1	Abruzzo	1	Added value, product quality and use of unwanted catches	42	Operators	MS List of Operation	2019	34572	19014.6	19014.4		beneficial
ITA312	Italy	IT	ITC3	Liguria	1	Added value, product quality and use of unwanted catches	42	Operators	MS List of Operation	2019	39576.5	21767.1	0		beneficial
ITA313	Italy	IT	ITH3	Veneto	1	Added value, product quality and use of unwanted catches	42	Operators	MS List of Operation	2019	29650.8	16307.9	0		beneficial
ITA314	Italy	IT	ITC3	Liguria	1	Added value, product quality and use of unwanted catches	42	Operators	MS List of Operation	2019	10830.5	5956.8	0		beneficial
ITA315	Italy	IT	ITH4	Friuli-Venezia Giulia	2	Increasing the potential of aquaculture sites	51	Public	MS List of Operation	2019	2.05659e+06	1.13112e+06	0		NA
ITA316	Italy	IT	ITH4	Friuli-Venezia Giulia	7	technical assistance referred to in Article 59(1) of Regulation (EU) No 1303/2013	78	Public	MS List of Operation	2019	63636.4	35000	35000		NA
ITA317	Italy	IT	ITH4	Friuli-Venezia Giulia	1	Fishing ports, landing sites, auction halls and shelters	43	Public	MS List of Operation	2019	636364	350000	0	1	capacity enhancing
ITA318	Italy	IT	ITH4	Friuli-Venezia Giulia	1	Fishing ports, landing sites, auction halls and shelters	43	Public	MS List of Operation	2019	636364	350000	0	1	capacity enhancing
ITA319	Italy	IT	ITH4	Friuli-Venezia Giulia	2	Productive investments in aquaculture	48	other	MS List of Operation	2019	169405	93173	0	1	NA
ITA320	Italy	IT	ITH4	Friuli-Venezia Giulia	2	Productive investments in aquaculture	48	other	MS List of Operation	2019	149373	82154.9	0	1	NA
ITA323	Italy	IT	ITG1	Sicilia	7	technical assistance referred to in Article 59(1) of Regulation (EU) No 1303/2013	78	other	MS List of Operation	2019	22181.8	12200	12200		NA
ITA324	Italy	IT	ITG1	Sicilia	2	Management, relief and advisory services for aquaculture farms	49	other	MS List of Operation	2019	86509.1	47580	0		NA
ITA325	Italy	IT	ITG1	Sicilia	1	Strengthening technological development and innovation, including increasing energy efficiency, and knowledge transfer: Innovation	26	Public	MS List of Operation	2019	109091	60000	53324.9		beneficial
ITA326	Italy	IT	ITF6	Calabria	2	Productive investments in aquaculture	48	other	MS List of Operation	2019	902519	496385	478527	1	NA
ITA327	Italy	IT	ITC3	Liguria	2	Productive investments in aquaculture	48	other	MS List of Operation	2019	52221	28721.5	28721.5	1	NA
ITA328	Italy	IT	ITH3	Veneto	2	Productive investments in aquaculture	48	other	MS List of Operation	2019	21384.3	11761.4	11761	1	NA
ITA329	Italy	IT	ITH3	Veneto	2	Productive investments in aquaculture	48	other	MS List of Operation	2019	21775.7	11976.6	0	1	NA
ITA330	Italy	IT	ITI3	Marche	5	Marketing measures	68	Public	MS List of Operation	2019	9978.42	5488.13	4670.62		capacity enhancing
ITA331	Italy	IT	ITI3	Marche	5	Marketing measures	68	Public	MS List of Operation	2019	42763.6	23520	0		capacity enhancing
ITA332	Italy	IT	ITG1	Sicilia	5	Marketing measures	68	other	MS List of Operation	2019	86287.3	47458	47458		capacity enhancing
ITA333	Italy	IT	ITF1	Abruzzo	1	Fishing ports, landing sites, auction halls and shelters	43	Public	MS List of Operation	2019	1.00465e+06	552560	101319	1	capacity enhancing
ITA334	Italy	IT	ITC3	Liguria	1	Fishing ports, landing sites, auction halls and shelters	43	Public	MS List of Operation	2019	363636	200000	90557.1	1	capacity enhancing
ITA335	Italy	IT	ITH3	Veneto	1	Protection and restoration of marine biodiversity and ecosystems and compensation regimes in the framework of sustainable fishing activities	40	Public	MS List of Operation	2019	72460.1	39853.1	36776.1	1	beneficial
ITA336	Italy	IT	ITH3	Veneto	1	Protection and restoration of marine biodiversity and ecosystems and compensation regimes in the framework of sustainable fishing activities	40	Public	MS List of Operation	2019	181818	100000	0	1	beneficial
ITA337	Italy	IT	ITF1	Abruzzo	1	Protection and restoration of marine biodiversity and ecosystems and compensation regimes in the framework of sustainable fishing activities	40	Public	MS List of Operation	2019	374033	205718	0	1	beneficial
ITA338	Italy	IT	ITF6	Calabria	1	Enhancement of the competitiveness and viability of fisheries enterprises, including of small–scale coastal fleet, and the improvement of safety and working conditions: Health and safety	32	Operators	MS List of Operation	2019	27000	14850	14850		beneficial
ITA339	Italy	IT	ITI3	Marche	1	Enhancement of the competitiveness and viability of fisheries enterprises, including of small–scale coastal fleet, and the improvement of safety and working conditions: Health and safety	32	Operators	MS List of Operation	2019	66909.1	36800	18400		beneficial
ITA340	Italy	IT	ITH3	Veneto	1	Enhancement of the competitiveness and viability of fisheries enterprises, including of small–scale coastal fleet, and the improvement of safety and working conditions: Health and safety	32	Operators	MS List of Operation	2019	13363.6	7350	0		beneficial
ITA341	Italy	IT	ITI3	Marche	5	Processing of fishery and aquaculture products	69	other	MS List of Operation	2019	784249	431337	411491		capacity enhancing
ITA342	Italy	IT	ITG1	Sicilia	5	Processing of fishery and aquaculture products	69	other	MS List of Operation	2019	145900	80245.3	50758.1		capacity enhancing
ITA343	Italy	IT	ITH3	Veneto	1	Added value, product quality and use of unwanted catches	42	Operators	MS List of Operation	2019	31761.8	17469	17469		beneficial
ITA344	Italy	IT	ITH4	Friuli-Venezia Giulia	2	Productive investments in aquaculture	48	other	MS List of Operation	2019	843972	464185	0	1	NA
ITA345	Italy	IT	ITH4	Friuli-Venezia Giulia	2	Productive investments in aquaculture	48	other	MS List of Operation	2019	270636	148850	0	1	NA
ITA346	Italy	IT	ITH4	Friuli-Venezia Giulia	2	Productive investments in aquaculture	48	other	MS List of Operation	2019	358921	197407	0	1	NA
ITA347	Italy	IT	ITH4	Friuli-Venezia Giulia	2	Productive investments in aquaculture	48	other	MS List of Operation	2019	152623	83942.6	0	1	NA
ITA348	Italy	IT	ITH4	Friuli-Venezia Giulia	2	Productive investments in aquaculture	48	other	MS List of Operation	2019	59705.7	32838.1	0	1	NA
ITA349	Italy	IT	ITH4	Friuli-Venezia Giulia	2	Productive investments in aquaculture	48	other	MS List of Operation	2019	130348	71691.5	0	1	NA
ITA350	Italy	IT	ITH4	Friuli-Venezia Giulia	2	Productive investments in aquaculture	48	other	MS List of Operation	2019	248919	136905	0	1	NA
ITA351	Italy	IT	ITH4	Friuli-Venezia Giulia	2	Productive investments in aquaculture	48	other	MS List of Operation	2019	581818	320000	0	1	NA
ITA352	Italy	IT	ITH4	Friuli-Venezia Giulia	2	Productive investments in aquaculture	48	other	MS List of Operation	2019	41964.3	23080.3	0	1	NA
ITA354	Italy	IT	ITG1	Sicilia	7	technical assistance referred to in Article 59(1) of Regulation (EU) No 1303/2013	78	other	MS List of Operation	2019	22181.8	12200	6100		NA
ITA355	Italy	IT	ITG1	Sicilia	7	technical assistance referred to in Article 59(1) of Regulation (EU) No 1303/2013	78	other	MS List of Operation	2019	48163.5	26489.9	22780		NA
ITA356	Italy	IT	ITH3	Veneto	1	Energy efficiency and mitigation of climate change	41	Operators	MS List of Operation	2019	22524.5	12388.5	0	1	capacity enhancing
ITA357	Italy	IT	ITG1	Sicilia	1	Strengthening technological development and innovation, including increasing energy efficiency, and knowledge transfer: Innovation	26	other	MS List of Operation	2019	109382	60160	53244		beneficial
ITA358	Italy	IT	ITC3	Liguria	2	Productive investments in aquaculture	48	other	MS List of Operation	2019	63298.2	34814	34814	1	NA
ITA359	Italy	IT	ITH3	Veneto	2	Productive investments in aquaculture	48	other	MS List of Operation	2019	59620.3	32791.2	32791	1	NA
ITA360	Italy	IT	ITH3	Veneto	2	Productive investments in aquaculture	48	other	MS List of Operation	2019	27272.7	15000	0	1	NA
ITA361	Italy	IT	ITI3	Marche	5	Marketing measures	68	Public	MS List of Operation	2019	8797.09	4838.4	4657.51		capacity enhancing
ITA362	Italy	IT	ITI3	Marche	5	Marketing measures	68	Public	MS List of Operation	2019	7697.45	4233.6	0		capacity enhancing
ITA363	Italy	IT	ITG1	Sicilia	5	Marketing measures	68	other	MS List of Operation	2019	6654.55	3660	3660		capacity enhancing
ITA364	Italy	IT	ITG1	Sicilia	5	Marketing measures	68	other	MS List of Operation	2019	83181.8	45750	45750		capacity enhancing
ITA365	Italy	IT	ITC3	Liguria	5	Marketing measures	68	other	MS List of Operation	2019	88505.5	48678	48678		capacity enhancing
ITA366	Italy	IT	ITF1	Abruzzo	1	Fishing ports, landing sites, auction halls and shelters	43	Public	MS List of Operation	2019	728529	400691	78430.2	1	capacity enhancing
ITA367	Italy	IT	ITC3	Liguria	1	Fishing ports, landing sites, auction halls and shelters	43	Public	MS List of Operation	2019	363636	200000	128778	1	capacity enhancing
ITA368	Italy	IT	ITI3	Marche	1	Enhancement of the competitiveness and viability of fisheries enterprises, including of small–scale coastal fleet, and the improvement of safety and working conditions: Health and safety	32	Operators	MS List of Operation	2019	32684.5	17976.5	14359.5		beneficial
ITA369	Italy	IT	ITC3	Liguria	1	Enhancement of the competitiveness and viability of fisheries enterprises, including of small–scale coastal fleet, and the improvement of safety and working conditions: Health and safety	32	Operators	MS List of Operation	2019	22500	12375	10877.7		beneficial
ITA370	Italy	IT	ITF6	Calabria	4	Implementation of community–led local development strategies	63	other	MS List of Operation	2019	667909	367350	90360.8		ambiguous
ITA371	Italy	IT	ITF6	Calabria	5	Processing of fishery and aquaculture products	69	other	MS List of Operation	2019	90402.3	49721.3	44466.4		capacity enhancing
ITA372	Italy	IT	ITC3	Liguria	5	Processing of fishery and aquaculture products	69	other	MS List of Operation	2019	879936	483965	480020		capacity enhancing
ITA373	Italy	IT	ITI3	Marche	5	Processing of fishery and aquaculture products	69	other	MS List of Operation	2019	909091	500000	500000		capacity enhancing
ITA374	Italy	IT	ITG1	Sicilia	5	Processing of fishery and aquaculture products	69	other	MS List of Operation	2019	482987	265643	0		capacity enhancing
ITA375	Italy	IT	ITF6	Calabria	5	Processing of fishery and aquaculture products	69	other	MS List of Operation	2019	315491	173520	94396.9		capacity enhancing
ITA376	Italy	IT	ITH3	Veneto	1	Added value, product quality and use of unwanted catches	42	Operators	MS List of Operation	2019	10800	5940	0		beneficial
ITA377	Italy	IT	ITF1	Abruzzo	1	Added value, product quality and use of unwanted catches	42	Operators	MS List of Operation	2019	27491.6	15120.4	15120.4		beneficial
ITA378	Italy	IT	ITH4	Friuli-Venezia Giulia	2	Productive investments in aquaculture	48	other	MS List of Operation	2019	107605	59182.5	0	1	NA
ITA379	Italy	IT	ITH4	Friuli-Venezia Giulia	7	technical assistance referred to in Article 59(1) of Regulation (EU) No 1303/2013	78	Public	MS List of Operation	2019	18222.4	10022.3	10022.3		NA
ITA380	Italy	IT	ITH4	Friuli-Venezia Giulia	7	technical assistance referred to in Article 59(1) of Regulation (EU) No 1303/2013	78	Public	MS List of Operation	2019	68852.4	37868.8	37820		NA
ITA384	Italy	IT	ITF4	Puglia	7	technical assistance referred to in Article 59(1) of Regulation (EU) No 1303/2013	78	other	MS List of Operation	2019	9454.55	5200	4030.71		NA
ITA385	Italy	IT	ITG1	Sicilia	7	technical assistance referred to in Article 59(1) of Regulation (EU) No 1303/2013	78	other	MS List of Operation	2019	22181.8	12200	12200		NA
ITA386	Italy	IT	ITG1	Sicilia	7	technical assistance referred to in Article 59(1) of Regulation (EU) No 1303/2013	78	other	MS List of Operation	2019	326895	179792	128919		NA
ITA387	Italy	IT	ITC3	Liguria	1	Enhancement of the competitiveness and viability of fisheries enterprises, including of small–scale coastal fleet, and the improvement of safety and working conditions: Diversification and new forms of income	30	other	MS List of Operation	2019	25666	14116.3	5407.12		beneficial
ITA388	Italy	IT	ITG1	Sicilia	1	Strengthening technological development and innovation, including increasing energy efficiency, and knowledge transfer: Innovation	26	other	MS List of Operation	2019	109382	60160	52289.9		beneficial
ITA389	Italy	IT	ITI3	Marche	2	Productive investments in aquaculture	48	other	MS List of Operation	2019	260591	143325	115533	1	NA
ITA390	Italy	IT	ITH3	Veneto	2	Productive investments in aquaculture	48	other	MS List of Operation	2019	33042.7	18173.5	17266.5	1	NA
ITA391	Italy	IT	ITH3	Veneto	2	Productive investments in aquaculture	48	other	MS List of Operation	2019	62354.6	34295.1	0	1	NA
ITA392	Italy	IT	ITI3	Marche	5	Marketing measures	68	Public	MS List of Operation	2019	8797.09	4838.4	4770.47		capacity enhancing
ITA393	Italy	IT	ITI3	Marche	5	Marketing measures	68	Public	MS List of Operation	2019	14652.9	8059.1	0		capacity enhancing
ITA394	Italy	IT	ITH3	Veneto	5	Marketing measures	68	Public	MS List of Operation	2019	145513	80032	80000		capacity enhancing
ITA395	Italy	IT	ITG1	Sicilia	5	Marketing measures	68	other	MS List of Operation	2019	9870.91	5429	5429		capacity enhancing
ITA396	Italy	IT	ITI3	Marche	1	Fishing ports, landing sites, auction halls and shelters	43	Public	MS List of Operation	2019	926639	509652	336512	1	capacity enhancing
ITA397	Italy	IT	ITG1	Sicilia	1	Fishing ports, landing sites, auction halls and shelters	43	Public	MS List of Operation	2019	2.32025e+06	1.27614e+06	510456	1	capacity enhancing
ITA398	Italy	IT	ITH3	Veneto	1	Protection and restoration of marine biodiversity and ecosystems and compensation regimes in the framework of sustainable fishing activities	40	Operators	MS List of Operation	2019	181236	99680	0	1	beneficial
ITA399	Italy	IT	ITF1	Abruzzo	1	Enhancement of the competitiveness and viability of fisheries enterprises, including of small–scale coastal fleet, and the improvement of safety and working conditions: Health and safety	32	Operators	MS List of Operation	2019	73556.4	40456	40456		beneficial
ITA400	Italy	IT	ITF6	Calabria	1	Enhancement of the competitiveness and viability of fisheries enterprises, including of small–scale coastal fleet, and the improvement of safety and working conditions: Health and safety	32	Operators	MS List of Operation	2019	8041.2	4422.66	3948.8		beneficial
ITA401	Italy	IT	ITC3	Liguria	1	Enhancement of the competitiveness and viability of fisheries enterprises, including of small–scale coastal fleet, and the improvement of safety and working conditions: Health and safety	32	Operators	MS List of Operation	2019	7908.36	4349.6	4268		beneficial
ITA402	Italy	IT	ITH3	Veneto	1	Enhancement of the competitiveness and viability of fisheries enterprises, including of small–scale coastal fleet, and the improvement of safety and working conditions: Health and safety	32	Operators	MS List of Operation	2019	36136.4	19875	0		beneficial
ITA403	Italy	IT	ITF6	Calabria	4	Implementation of community–led local development strategies	63	other	MS List of Operation	2019	509723	280348	152427		ambiguous
ITA404	Italy	IT	ITF6	Calabria	4	Implementation of community–led local development strategies	63	other	MS List of Operation	2019	53705.8	29538.2	29537.6		ambiguous
ITA405	Italy	IT	ITF6	Calabria	4	Implementation of community–led local development strategies	63	other	MS List of Operation	2019	90851.7	49968.5	22052.5		ambiguous
ITA406	Italy	IT	ITF6	Calabria	4	Implementation of community–led local development strategies	63	other	MS List of Operation	2019	119843	65913.9	32145.4		ambiguous
ITA407	Italy	IT	ITF1	Abruzzo	5	Processing of fishery and aquaculture products	69	other	MS List of Operation	2019	323915	178153	160544		capacity enhancing
ITA408	Italy	IT	ITF6	Calabria	5	Processing of fishery and aquaculture products	69	other	MS List of Operation	2019	90782.2	49930.2	45691		capacity enhancing
ITA409	Italy	IT	ITI3	Marche	5	Processing of fishery and aquaculture products	69	other	MS List of Operation	2019	1.30721e+06	718966	500000		capacity enhancing
ITA410	Italy	IT	ITG1	Sicilia	5	Processing of fishery and aquaculture products	69	other	MS List of Operation	2019	62318.4	34275.1	15926.9		capacity enhancing
ITA411	Italy	IT	ITH3	Veneto	5	Processing of fishery and aquaculture products	69	other	MS List of Operation	2019	1.24789e+06	686341	633056		capacity enhancing
ITA412	Italy	IT	ITF1	Abruzzo	1	Added value, product quality and use of unwanted catches	42	Operators	MS List of Operation	2019	31672.7	17420	0		beneficial
ITA415	Italy	IT	ITF4	Puglia	7	technical assistance referred to in Article 59(1) of Regulation (EU) No 1303/2013	78	other	MS List of Operation	2019	40181.8	22100	14597.8		NA
ITA416	Italy	IT	ITH3	Veneto	1	Energy efficiency and mitigation of climate change	41	Operators	MS List of Operation	2019	15645.5	8605	0	1	capacity enhancing
ITA417	Italy	IT	ITG1	Sicilia	1	Strengthening technological development and innovation, including increasing energy efficiency, and knowledge transfer: Innovation	26	other	MS List of Operation	2019	110727	60900	52720.4		beneficial
ITA418	Italy	IT	ITC3	Liguria	2	Productive investments in aquaculture	48	other	MS List of Operation	2019	12015.4	6608.48	4923.06	1	NA
ITA419	Italy	IT	ITH3	Veneto	2	Productive investments in aquaculture	48	other	MS List of Operation	2019	182455	100350	0	1	NA
ITA420	Italy	IT	ITI3	Marche	5	Marketing measures	68	Public	MS List of Operation	2019	6109.09	3360	1898.12		capacity enhancing
ITA421	Italy	IT	ITI3	Marche	5	Marketing measures	68	Public	MS List of Operation	2019	7697.45	4233.6	0		capacity enhancing
ITA422	Italy	IT	ITF1	Abruzzo	5	Marketing measures	68	Public	MS List of Operation	2019	22636.4	12450	7871.71		capacity enhancing
ITA423	Italy	IT	ITF1	Abruzzo	5	Marketing measures	68	Public	MS List of Operation	2019	21847.2	12016	0		capacity enhancing
ITA424	Italy	IT	ITG1	Sicilia	5	Marketing measures	68	other	MS List of Operation	2019	45454.5	25000	25000		capacity enhancing
ITA425	Italy	IT	ITI3	Marche	1	Fishing ports, landing sites, auction halls and shelters	43	other	MS List of Operation	2019	146403	80521.8	80521.8	1	capacity enhancing
ITA426	Italy	IT	ITC3	Liguria	1	Fishing ports, landing sites, auction halls and shelters	43	Public	MS List of Operation	2019	296785	163232	68994	1	capacity enhancing
ITA427	Italy	IT	ITF6	Calabria	1	Enhancement of the competitiveness and viability of fisheries enterprises, including of small–scale coastal fleet, and the improvement of safety and working conditions: Health and safety	32	Operators	MS List of Operation	2019	26500	14575	14575		beneficial
ITA428	Italy	IT	ITH3	Veneto	1	Enhancement of the competitiveness and viability of fisheries enterprises, including of small–scale coastal fleet, and the improvement of safety and working conditions: Health and safety	32	Operators	MS List of Operation	2019	12800	7040	0		beneficial
ITA429	Italy	IT	ITF6	Calabria	5	Processing of fishery and aquaculture products	69	other	MS List of Operation	2019	1.6001e+06	880053	517948		capacity enhancing
ITA430	Italy	IT	ITI3	Marche	5	Processing of fishery and aquaculture products	69	other	MS List of Operation	2019	1.38064e+06	759349	490633		capacity enhancing
ITA431	Italy	IT	ITH3	Veneto	5	Processing of fishery and aquaculture products	69	other	MS List of Operation	2019	684670	376568	362381		capacity enhancing
ITA432	Italy	IT	ITF6	Calabria	5	Processing of fishery and aquaculture products	69	other	MS List of Operation	2019	90758.9	49917.4	25485.5		capacity enhancing
ITA434	Italy	IT	ITF4	Puglia	7	technical assistance referred to in Article 59(1) of Regulation (EU) No 1303/2013	78	other	MS List of Operation	2019	23636.4	13000	10171.7		NA
ITA435	Italy	IT	ITG1	Sicilia	7	technical assistance referred to in Article 59(1) of Regulation (EU) No 1303/2013	78	other	MS List of Operation	2019	22181.8	12200	12200		NA
ITA436	Italy	IT	ITG1	Sicilia	7	technical assistance referred to in Article 59(1) of Regulation (EU) No 1303/2013	78	other	MS List of Operation	2019	25632	14097.6	11650		NA
ITA437	Italy	IT	ITC3	Liguria	1	Enhancement of the competitiveness and viability of fisheries enterprises, including of small–scale coastal fleet, and the improvement of safety and working conditions: Diversification and new forms of income	30	other	MS List of Operation	2019	53750.4	29562.7	24809.5		beneficial
ITA438	Italy	IT	ITH3	Veneto	2	Productive investments in aquaculture	48	other	MS List of Operation	2019	28011.8	15406.5	0	1	NA
ITA439	Italy	IT	ITI3	Marche	5	Marketing measures	68	Public	MS List of Operation	2019	19956.8	10976.3	8941.86		capacity enhancing
ITA440	Italy	IT	ITH5	Emilia-Romagna	5	Marketing measures	68	other	MS List of Operation	2019	35454.5	19500	19500		capacity enhancing
ITA441	Italy	IT	ITG1	Sicilia	5	Marketing measures	68	other	MS List of Operation	2019	33272.7	18300	18300		capacity enhancing
ITA442	Italy	IT	ITG1	Sicilia	1	Fishing ports, landing sites, auction halls and shelters	43	Public	MS List of Operation	2019	2.50446e+06	1.37745e+06	550980	1	capacity enhancing
ITA443	Italy	IT	ITF6	Calabria	1	Enhancement of the competitiveness and viability of fisheries enterprises, including of small–scale coastal fleet, and the improvement of safety and working conditions: Health and safety	32	Operators	MS List of Operation	2019	8041.2	4422.66	3948.8		beneficial
ITA444	Italy	IT	ITF6	Calabria	5	Processing of fishery and aquaculture products	69	other	MS List of Operation	2019	143154	78734.6	78059.8		capacity enhancing
ITA445	Italy	IT	ITI3	Marche	5	Processing of fishery and aquaculture products	69	other	MS List of Operation	2019	1.1154e+06	613472	485917		capacity enhancing
ITA446	Italy	IT	ITG1	Sicilia	5	Processing of fishery and aquaculture products	69	other	MS List of Operation	2019	450000	247500	0		capacity enhancing
ITA447	Italy	IT	ITH3	Veneto	5	Processing of fishery and aquaculture products	69	other	MS List of Operation	2019	1.82679e+06	1.00473e+06	640000		capacity enhancing
ITA448	Italy	IT	ITF1	Abruzzo	1	Added value, product quality and use of unwanted catches	42	Operators	MS List of Operation	2019	44247.3	24336	0		beneficial
ITA449	Italy	IT	ITF3	Campania	4	Cooperation activities	64	other	MS List of Operation	2019	36363.6	20000	1500		ambiguous
ITA450	Italy	IT	ITH5	Emilia-Romagna	4	Cooperation activities	64	other	MS List of Operation	2019	40909.1	22500	0		ambiguous
ITA451	Italy	IT	ITH5	Emilia-Romagna	4	Cooperation activities	64	other	MS List of Operation	2019	2545.45	1400	0		ambiguous
ITA452	Italy	IT	ITH5	Emilia-Romagna	4	Cooperation activities	64	other	MS List of Operation	2019	2909.09	1600	0		ambiguous
ITA453	Italy	IT	ITH5	Emilia-Romagna	4	Cooperation activities	64	other	MS List of Operation	2019	3189.67	1754.32	1754.32		ambiguous
ITA454	Italy	IT	ITH5	Emilia-Romagna	4	Cooperation activities	64	other	MS List of Operation	2019	4078.18	2243	2243		ambiguous
ITA455	Italy	IT	ITH5	Emilia-Romagna	1	Ensuring of a balance between fishing capacity and available fishing opportunities: Permanent cessation of fishing activities	34	Operators	MS List of Operation	2019	323436	177890	173552	1	ambiguous
ITA456	Italy	IT	ITH5	Emilia-Romagna	1	Enhancement of the competitiveness and viability of fisheries enterprises, including of small–scale coastal fleet, and the improvement of safety and working conditions: Start-up support for young fishermen	31	other	MS List of Operation	2019	65923.5	36257.9	30000		beneficial
ITA457	Italy	IT	ITG2	Sardegna	1	Enhancement of the competitiveness and viability of fisheries enterprises, including of small–scale coastal fleet, and the improvement of safety and working conditions: Start-up support for young fishermen	31	other	MS List of Operation	2019	12909.1	7100	6550		beneficial
ITA466	Italy	IT	ITG1	Sicilia	1	Ensuring of a balance between fishing capacity and available fishing opportunities:Support for the systems of allocation of fishing opportunities	36	Public	MS List of Operation	2019	890909	490000	490000		beneficial
ITA467	Italy	IT	ITF1	Abruzzo	2	Increasing the potential of aquaculture sites	51	Public	MS List of Operation	2019	272727	150000	20000		NA
ITA468	Italy	IT	ITI1	Toscana	2	Increasing the potential of aquaculture sites	51	Public	MS List of Operation	2019	500000	275000	64500		NA
ITA469	Italy	IT	ITF3	Campania	2	Increasing the potential of aquaculture sites	51	Public	MS List of Operation	2019	5.45455e+06	3000000	1.98553e+06		NA
ITA470	Italy	IT	ITI1	Toscana	7	technical assistance referred to in Article 59(1) of Regulation (EU) No 1303/2013	78	Public	MS List of Operation	2019	18181.8	10000	1212.57		NA
ITA471	Italy	IT	ITI1	Toscana	7	technical assistance referred to in Article 59(1) of Regulation (EU) No 1303/2013	78	Public	MS List of Operation	2019	2.2991e+07	12645056	7.21992e+06		NA
ITA472	Italy	IT	ITG2	Sardegna	7	technical assistance referred to in Article 59(1) of Regulation (EU) No 1303/2013	78	Public	MS List of Operation	2019	10477.1	5762.41	5762.41		NA
ITA473	Italy	IT	ITI1	Toscana	7	technical assistance referred to in Article 59(1) of Regulation (EU) No 1303/2013	78	other	MS List of Operation	2019	1002.87	551.58	551.58		NA
ITA474	Italy	IT	ITF5	Basilicata	7	technical assistance referred to in Article 59(1) of Regulation (EU) No 1303/2013	78	Public	MS List of Operation	2019	363636	200000	171138		NA
ITA475	Italy	IT	ITF6	Calabria	7	technical assistance referred to in Article 59(1) of Regulation (EU) No 1303/2013	78	other	MS List of Operation	2019	434843	239164	239164		NA
ITA476	Italy	IT	ITI1	Toscana	7	technical assistance referred to in Article 59(1) of Regulation (EU) No 1303/2013	78	Public	MS List of Operation	2019	642058	353132	353132		NA
ITA477	Italy	IT	ITH4	Friuli-Venezia Giulia	7	technical assistance referred to in Article 59(1) of Regulation (EU) No 1303/2013	78	other	MS List of Operation	2019	739.345	406.64	406.64		NA
ITA478	Italy	IT	ITF6	Calabria	7	technical assistance referred to in Article 59(1) of Regulation (EU) No 1303/2013	78	other	MS List of Operation	2019	878130	482972	420288		NA
ITA479	Italy	IT	ITF3	Campania	7	technical assistance referred to in Article 59(1) of Regulation (EU) No 1303/2013	78	other	MS List of Operation	2019	88585.3	48721.9	48721.9		NA
ITA480	Italy	IT	ITH5	Emilia-Romagna	7	technical assistance referred to in Article 59(1) of Regulation (EU) No 1303/2013	78	Public	MS List of Operation	2019	57935.1	31864.3	20358.1		NA
ITA481	Italy	IT	ITF4	Puglia	7	technical assistance referred to in Article 59(1) of Regulation (EU) No 1303/2013	78	other	MS List of Operation	2019	3.48632e+06	1917474	831373		NA
ITA482	Italy	IT	ITG2	Sardegna	7	technical assistance referred to in Article 59(1) of Regulation (EU) No 1303/2013	78	other	MS List of Operation	2019	698715	384293	71098		NA
ITA483	Italy	IT	ITG1	Sicilia	7	technical assistance referred to in Article 59(1) of Regulation (EU) No 1303/2013	78	other	MS List of Operation	2019	45259.3	24892.6	24892.6		NA
ITA484	Italy	IT	ITF6	Calabria	7	technical assistance referred to in Article 59(1) of Regulation (EU) No 1303/2013	78	other	MS List of Operation	2019	178377	98107.5	98107.4		NA
ITA485	Italy	IT	ITF3	Campania	7	technical assistance referred to in Article 59(1) of Regulation (EU) No 1303/2013	78	Public	MS List of Operation	2019	1.8334e+06	1.00837e+06	303213		NA
ITA486	Italy	IT	ITH5	Emilia-Romagna	7	technical assistance referred to in Article 59(1) of Regulation (EU) No 1303/2013	78	Public	MS List of Operation	2019	41701.8	22936	3902.29		NA
ITA487	Italy	IT	ITC4	Lombardia	7	technical assistance referred to in Article 59(1) of Regulation (EU) No 1303/2013	78	Public	MS List of Operation	2019	248436	136640	40056.3		NA
ITA488	Italy	IT	ITI3	Marche	7	technical assistance referred to in Article 59(1) of Regulation (EU) No 1303/2013	78	other	MS List of Operation	2019	33272.7	18300	16856.3		NA
ITA489	Italy	IT	ITG2	Sardegna	7	technical assistance referred to in Article 59(1) of Regulation (EU) No 1303/2013	78	other	MS List of Operation	2019	336.4	185.02	185.02		NA
ITA490	Italy	IT	ITC3	Liguria	7	technical assistance referred to in Article 59(1) of Regulation (EU) No 1303/2013	78	other	MS List of Operation	2019	1504.16	827.29	827.29		NA
ITA491	Italy	IT	ITF3	Campania	7	technical assistance referred to in Article 59(1) of Regulation (EU) No 1303/2013	78	other	MS List of Operation	2019	3243.95	1784.17	1740.47		NA
ITA492	Italy	IT	ITG1	Sicilia	7	technical assistance referred to in Article 59(1) of Regulation (EU) No 1303/2013	78	other	MS List of Operation	2019	56397.1	31018.4	31006.9		NA
ITA493	Italy	IT	ITI3	Marche	1	Temporary cessation of fishing activities	33	Operators	MS List of Operation	2019	17318.2	9525	9525		ambiguous
ITA494	Italy	IT	ITH5	Emilia-Romagna	1	Temporary cessation of fishing activities	33	Operators	MS List of Operation	2019	1954.91	1075.2	1075.2		ambiguous
ITA495	Italy	IT	ITH4	Friuli-Venezia Giulia	1	Temporary cessation of fishing activities	33	Operators	MS List of Operation	2019	5521.09	3036.6	0		ambiguous
ITA496	Italy	IT	ITI1	Toscana	3	Control and enforcement	76	Public	MS List of Operation	2019	291968	160582	0		beneficial
ITA497	Italy	IT	ITF5	Basilicata	1	Development of professional training, new professional skills and lifelong learning	29	Public	MS List of Operation	2019	181818	100000	40000		beneficial
ITA498	Italy	IT	ITF5	Basilicata	1	Development of professional training, new professional skills and lifelong learning	29	other	MS List of Operation	2019	18036.4	9920	0		beneficial
ITA499	Italy	IT	ITG2	Sardegna	1	Development of professional training, new professional skills and lifelong learning	29	other	MS List of Operation	2019	60292.8	33161	0		beneficial
ITA500	Italy	IT	ITI1	Toscana	2	Management, relief and advisory services for aquaculture farms	49	Public	MS List of Operation	2019	267712	147242	147242		NA
ITA501	Italy	IT	ITG1	Sicilia	2	Management, relief and advisory services for aquaculture farms	49	Public	MS List of Operation	2019	7272.73	4000	3633.6		NA
ITA502	Italy	IT	ITI1	Toscana	2	Management, relief and advisory services for aquaculture farms	49	Public	MS List of Operation	2019	3.27605e+06	1.80183e+06	720732		NA
ITA503	Italy	IT	ITF3	Campania	2	Management, relief and advisory services for aquaculture farms	49	Public	MS List of Operation	2019	363636	200000	40000		NA
ITA504	Italy	IT	ITG2	Sardegna	2	Management, relief and advisory services for aquaculture farms	49	other	MS List of Operation	2019	55327.3	30430	0		NA
ITA505	Italy	IT	ITI1	Toscana	1	Enhancement of the competitiveness and viability of fisheries enterprises, including of small–scale coastal fleet, and the improvement of safety and working conditions: Advisory services	27	Public	MS List of Operation	2019	967745	532260	479034		beneficial
ITA506	Italy	IT	ITG2	Sardegna	1	Enhancement of the competitiveness and viability of fisheries enterprises, including of small–scale coastal fleet, and the improvement of safety and working conditions: Diversification and new forms of income	30	other	MS List of Operation	2019	136132	74872.9	29949.2		beneficial
ITA507	Italy	IT	ITF3	Campania	1	Enhancement of the competitiveness and viability of fisheries enterprises, including of small–scale coastal fleet, and the improvement of safety and working conditions: Diversification and new forms of income	30	other	MS List of Operation	2019	70545.5	38800	0		beneficial
ITA508	Italy	IT	ITI1	Toscana	1	Enhancement of the competitiveness and viability of fisheries enterprises, including of small–scale coastal fleet, and the improvement of safety and working conditions: Diversification and new forms of income	30	other	MS List of Operation	2019	21837.2	12010.5	0		beneficial
ITA509	Italy	IT	ITG2	Sardegna	1	Energy efficiency and mitigation of climate change	41	Operators	MS List of Operation	2019	58320	32076	15672.8	1	capacity enhancing
ITA510	Italy	IT	ITF1	Abruzzo	1	Energy efficiency and mitigation of climate change	41	Operators	MS List of Operation	2019	20102.3	11056.2	6381	1	capacity enhancing
ITA511	Italy	IT	ITF3	Campania	1	Energy efficiency and mitigation of climate change	41	Operators	MS List of Operation	2019	58647.3	32256	0	1	capacity enhancing
ITA512	Italy	IT	ITG2	Sardegna	1	Energy efficiency and mitigation of climate change	41	Operators	MS List of Operation	2019	14536.5	7995.06	7620.06	1	capacity enhancing
ITA513	Italy	IT	ITF4	Puglia	1	Innovation linked to the conservation of marine biological resources	39	Public	MS List of Operation	2019	943636	519000	207600		beneficial
ITA514	Italy	IT	ITG2	Sardegna	2	Reduction of the impact of fisheries on the marine environment, including the avoidance and reduction, as far as possible, of unwanted catches: innovation	47	Public	MS List of Operation	2019	225868	124227	0		NA
ITA515	Italy	IT	ITH5	Emilia-Romagna	2	Reduction of the impact of fisheries on the marine environment, including the avoidance and reduction, as far as possible, of unwanted catches: innovation	47	other	MS List of Operation	2019	150194	82606.7	0		NA
ITA516	Italy	IT	ITI1	Toscana	1	Strengthening technological development and innovation, including increasing energy efficiency, and knowledge transfer: Innovation	26	Public	MS List of Operation	2019	994327	546880	478830		beneficial
ITA517	Italy	IT	ITF6	Calabria	1	Strengthening technological development and innovation, including increasing energy efficiency, and knowledge transfer: Innovation	26	Public	MS List of Operation	2019	993455	546400	437120		beneficial
ITA518	Italy	IT	ITG2	Sardegna	1	Strengthening technological development and innovation, including increasing energy efficiency, and knowledge transfer: Innovation	26	other	MS List of Operation	2019	156909	86300	34520		beneficial
ITA519	Italy	IT	ITI1	Toscana	1	Strengthening technological development and innovation, including increasing energy efficiency, and knowledge transfer: Innovation	26	Public	MS List of Operation	2019	5.83636e+06	3210000	963000		beneficial
ITA520	Italy	IT	ITF6	Calabria	1	Strengthening technological development and innovation, including increasing energy efficiency, and knowledge transfer: Innovation	26	other	MS List of Operation	2019	180818	99450	89505		beneficial
ITA521	Italy	IT	ITF3	Campania	1	Strengthening technological development and innovation, including increasing energy efficiency, and knowledge transfer: Innovation	26	other	MS List of Operation	2019	181818	100000	40000		beneficial
ITA522	Italy	IT	ITH5	Emilia-Romagna	1	Strengthening technological development and innovation, including increasing energy efficiency, and knowledge transfer: Innovation	26	Public	MS List of Operation	2019	218182	120000	0		beneficial
ITA523	Italy	IT	ITF1	Abruzzo	2	Productive investments in aquaculture	48	other	MS List of Operation	2019	345455	190000	190000	1	NA
ITA524	Italy	IT	ITH5	Emilia-Romagna	2	Productive investments in aquaculture	48	other	MS List of Operation	2019	50247.5	27636.1	27636.1	1	NA
ITA525	Italy	IT	ITI1	Toscana	2	Productive investments in aquaculture	48	other	MS List of Operation	2019	222785	122532	120802	1	NA
ITA526	Italy	IT	ITF4	Puglia	2	Productive investments in aquaculture	48	other	MS List of Operation	2019	162171	89194	86753.1	1	NA
ITA527	Italy	IT	ITG2	Sardegna	2	Productive investments in aquaculture	48	other	MS List of Operation	2019	298106	163958	0	1	NA
ITA528	Italy	IT	ITH2	Provincia Autonoma di Trento	2	Productive investments in aquaculture	48	other	MS List of Operation	2019	55896.2	30742.9	15895	1	NA
ITA529	Italy	IT	ITI1	Toscana	2	Productive investments in aquaculture	48	other	MS List of Operation	2019	575766	316671	316577	1	NA
ITA530	Italy	IT	ITI2	Umbria	2	Productive investments in aquaculture	48	other	MS List of Operation	2019	137569	75662.9	73875.1	1	NA
ITA531	Italy	IT	ITF1	Abruzzo	2	Productive investments in aquaculture	48	other	MS List of Operation	2019	117766	64771.2	50094.4	1	NA
ITA532	Italy	IT	ITF3	Campania	2	Productive investments in aquaculture	48	other	MS List of Operation	2019	58963.8	32430.1	0	1	NA
ITA533	Italy	IT	ITG2	Sardegna	2	Productive investments in aquaculture	48	other	MS List of Operation	2019	90909.1	50000	0	1	NA
ITA534	Italy	IT	ITI2	Umbria	2	Productive investments in aquaculture	48	other	MS List of Operation	2019	38502.5	21176.4	21000	1	NA
ITA535	Italy	IT	ITC1	Piemonte	2	Productive investments in aquaculture	48	other	MS List of Operation	2019	33308.6	18319.7	18319.7	1	NA
ITA536	Italy	IT	ITG2	Sardegna	2	Productive investments in aquaculture	48	other	MS List of Operation	2019	343636	189000	73144.5	1	NA
ITA537	Italy	IT	ITF3	Campania	2	Productive investments in aquaculture	48	other	MS List of Operation	2019	218949	120422	48168.7	1	NA
ITA538	Italy	IT	ITF3	Campania	2	Productive investments in aquaculture	48	other	MS List of Operation	2019	405033	222768	134406	1	NA
ITA539	Italy	IT	ITG2	Sardegna	1	Limitation of the impact of fishing on the marine environment and adaptation of fishing to the protection of species	38	Operators	MS List of Operation	2019	32640	17952	17952	1	beneficial
ITA540	Italy	IT	ITI1	Toscana	5	Marketing measures	68	Public	MS List of Operation	2019	1.39945e+07	7.69696e+06	6.10369e+06		capacity enhancing
ITA541	Italy	IT	ITH4	Friuli-Venezia Giulia	5	Marketing measures	68	Public	MS List of Operation	2019	84290.9	46360	46360		capacity enhancing
ITA542	Italy	IT	ITF5	Basilicata	5	Marketing measures	68	other	MS List of Operation	2019	22181.8	12200	12200		capacity enhancing
ITA543	Italy	IT	ITC1	Piemonte	5	Marketing measures	68	Public	MS List of Operation	2019	90886.9	49987.8	47488.2		capacity enhancing
ITA544	Italy	IT	ITG1	Sicilia	5	Marketing measures	68	other	MS List of Operation	2019	9043.02	4973.66	4973.66		capacity enhancing
ITA545	Italy	IT	ITH4	Friuli-Venezia Giulia	5	Marketing measures	68	Public	MS List of Operation	2019	177188	97453.6	97453.6		capacity enhancing
ITA546	Italy	IT	ITG1	Sicilia	5	Marketing measures	68	other	MS List of Operation	2019	39927.3	21960	19764		capacity enhancing
ITA547	Italy	IT	ITF3	Campania	5	Marketing measures	68	other	MS List of Operation	2019	35490.9	19520	19520		capacity enhancing
ITA548	Italy	IT	ITH5	Emilia-Romagna	5	Marketing measures	68	Public	MS List of Operation	2019	54545.5	30000	30000		capacity enhancing
ITA549	Italy	IT	ITF5	Basilicata	5	Marketing measures	68	other	MS List of Operation	2019	28614.5	15738	15738		capacity enhancing
ITA550	Italy	IT	ITC3	Liguria	5	Marketing measures	68	other	MS List of Operation	2019	52127.3	28670	28670		capacity enhancing
ITA551	Italy	IT	ITF3	Campania	5	Marketing measures	68	other	MS List of Operation	2019	2795.76	1537.67	1537.67		capacity enhancing
ITA552	Italy	IT	ITG1	Sicilia	2	Promotion of human capital and networking	50	other	MS List of Operation	2019	98786	54332.3	52823.5		NA
ITA553	Italy	IT	ITF1	Abruzzo	2	Promotion of human capital and networking	50	other	MS List of Operation	2019	54545.5	30000	1990.13		NA
ITA554	Italy	IT	ITF3	Campania	2	Promotion of human capital and networking	50	Public	MS List of Operation	2019	2.07383e+06	1140608	798426		NA
ITA555	Italy	IT	ITH5	Emilia-Romagna	1	Strengthening technological development and innovation, including increasing energy efficiency, and knowledge transfer:Partnerships between scientists and fishermen	28	Public	MS List of Operation	2019	1.00891e+06	554900	166470		beneficial
ITA556	Italy	IT	ITI1	Toscana	1	Strengthening technological development and innovation, including increasing energy efficiency, and knowledge transfer:Partnerships between scientists and fishermen	28	Public	MS List of Operation	2019	36112	19861.6	0		beneficial
ITA557	Italy	IT	ITF6	Calabria	1	Fishing ports, landing sites, auction halls and shelters	43	Public	MS List of Operation	2019	748861	411873	335539	1	capacity enhancing
ITA558	Italy	IT	ITI1	Toscana	1	Fishing ports, landing sites, auction halls and shelters	43	Public	MS List of Operation	2019	731716	402444	354436	1	capacity enhancing
ITA559	Italy	IT	ITF3	Campania	1	Fishing ports, landing sites, auction halls and shelters	43	Public	MS List of Operation	2019	1.63898e+06	901438	717319	1	capacity enhancing
ITA560	Italy	IT	ITH5	Emilia-Romagna	1	Fishing ports, landing sites, auction halls and shelters	43	other	MS List of Operation	2019	229165	126041	68822.8	1	capacity enhancing
ITA561	Italy	IT	ITH5	Emilia-Romagna	1	Fishing ports, landing sites, auction halls and shelters	43	Public	MS List of Operation	2019	2.04395e+06	1.12417e+06	0	1	capacity enhancing
ITA562	Italy	IT	ITI1	Toscana	6	Fostering the “Integrated Maritime Policy	80	Public	MS List of Operation	2019	2.07273e+06	1140000	855913	1	beneficial
ITA563	Italy	IT	ITI3	Marche	5	Production and marketing plans	66	other	MS List of Operation	2019	47831.9	26307.5	26307.5		capacity enhancing
ITA564	Italy	IT	ITF1	Abruzzo	5	Production and marketing plans	66	other	MS List of Operation	2019	34544.2	18999.3	18999.3		capacity enhancing
ITA565	Italy	IT	ITG1	Sicilia	5	Production and marketing plans	66	other	MS List of Operation	2019	54545.5	30000	27127.5		capacity enhancing
ITA566	Italy	IT	ITI1	Toscana	1	Protection and restoration of marine biodiversity and ecosystems and compensation regimes in the framework of sustainable fishing activities	40	Public	MS List of Operation	2019	1.03091e+06	567000	510300	1	beneficial
ITA567	Italy	IT	ITI1	Toscana	1	Protection and restoration of marine biodiversity and ecosystems and compensation regimes in the framework of sustainable fishing activities	40	Operators	MS List of Operation	2019	211342	116238	37966.2	1	beneficial
ITA568	Italy	IT	ITG1	Sicilia	1	Protection and restoration of marine biodiversity and ecosystems and compensation regimes in the framework of sustainable fishing activities	40	Public	MS List of Operation	2019	90909.1	50000	44655.6	1	beneficial
ITA569	Italy	IT	ITF3	Campania	1	Protection and restoration of marine biodiversity and ecosystems and compensation regimes in the framework of sustainable fishing activities	40	Public	MS List of Operation	2019	69207.3	38064	38064	1	beneficial
ITA570	Italy	IT	ITH5	Emilia-Romagna	1	Protection and restoration of marine biodiversity and ecosystems and compensation regimes in the framework of sustainable fishing activities	40	Public	MS List of Operation	2019	667904	367347	359921	1	beneficial
ITA571	Italy	IT	ITG2	Sardegna	1	Protection and restoration of marine biodiversity and ecosystems and compensation regimes in the framework of sustainable fishing activities	40	Operators	MS List of Operation	2019	396127	217870	217870	1	beneficial
ITA572	Italy	IT	ITI1	Toscana	3	Data collection	77	Public	MS List of Operation	2019	5.48687e+07	3.01778e+07	2.79653e+07		beneficial
ITA573	Italy	IT	ITI1	Toscana	3	Data collection	77	Public	MS List of Operation	2019	545455	300000	300000		beneficial
ITA574	Italy	IT	ITI1	Toscana	3	Data collection	77	Public	MS List of Operation	2019	545455	300000	300000		beneficial
ITA575	Italy	IT	ITI1	Toscana	3	Data collection	77	other	MS List of Operation	2019	4.98964e+07	27443000	1.92918e+07		beneficial
ITA576	Italy	IT	ITI1	Toscana	3	Data collection	77	Public	MS List of Operation	2019	301229	165676	165676		beneficial
ITA577	Italy	IT	ITF3	Campania	2	Animal health and welfare measures	56	Public	MS List of Operation	2019	1.81818e+06	1000000	363312		NA
ITA578	Italy	IT	ITG2	Sardegna	2	Animal health and welfare measures	56	other	MS List of Operation	2019	265007	145754	145754		NA
ITA579	Italy	IT	ITF1	Abruzzo	1	Enhancement of the competitiveness and viability of fisheries enterprises, including of small–scale coastal fleet, and the improvement of safety and working conditions: Health and safety	32	Operators	MS List of Operation	2019	73650.9	40508	25480		beneficial
ITA580	Italy	IT	ITG2	Sardegna	1	Enhancement of the competitiveness and viability of fisheries enterprises, including of small–scale coastal fleet, and the improvement of safety and working conditions: Health and safety	32	Operators	MS List of Operation	2019	37729.9	20751.5	17102.1		beneficial
ITA581	Italy	IT	ITG1	Sicilia	1	Enhancement of the competitiveness and viability of fisheries enterprises, including of small–scale coastal fleet, and the improvement of safety and working conditions: Health and safety	32	Operators	MS List of Operation	2019	43781.8	24080	21500		beneficial
ITA582	Italy	IT	ITI1	Toscana	1	Enhancement of the competitiveness and viability of fisheries enterprises, including of small–scale coastal fleet, and the improvement of safety and working conditions: Health and safety	32	Operators	MS List of Operation	2019	60276.4	33152	0		beneficial
ITA583	Italy	IT	ITF1	Abruzzo	1	Enhancement of the competitiveness and viability of fisheries enterprises, including of small–scale coastal fleet, and the improvement of safety and working conditions: Health and safety	32	Operators	MS List of Operation	2019	23128.7	12720.8	5924.03		beneficial
ITA584	Italy	IT	ITF3	Campania	1	Enhancement of the competitiveness and viability of fisheries enterprises, including of small–scale coastal fleet, and the improvement of safety and working conditions: Health and safety	32	Operators	MS List of Operation	2019	201850	111018	0		beneficial
ITA585	Italy	IT	ITF5	Basilicata	4	Implementation of community–led local development strategies	63	other	MS List of Operation	2019	62069.1	34138	0		ambiguous
ITA586	Italy	IT	ITF5	Basilicata	4	Implementation of community–led local development strategies	63	other	MS List of Operation	2019	440000	242000	168451		ambiguous
ITA587	Italy	IT	ITF5	Basilicata	4	Implementation of community–led local development strategies	63	other	MS List of Operation	2019	181818	100000	45435.3		ambiguous
ITA588	Italy	IT	ITF3	Campania	4	Implementation of community–led local development strategies	63	other	MS List of Operation	2019	106363	58499.5	29981.2		ambiguous
ITA589	Italy	IT	ITF3	Campania	4	Implementation of community–led local development strategies	63	other	MS List of Operation	2019	12000	6600	3960		ambiguous
ITA590	Italy	IT	ITF3	Campania	4	Implementation of community–led local development strategies	63	other	MS List of Operation	2019	13909.1	7650	7500		ambiguous
ITA591	Italy	IT	ITF3	Campania	4	Implementation of community–led local development strategies	63	other	MS List of Operation	2019	20386.4	11212.5	11212.5		ambiguous
ITA592	Italy	IT	ITF3	Campania	4	Implementation of community–led local development strategies	63	other	MS List of Operation	2019	772727	425000	319524		ambiguous
ITA593	Italy	IT	ITF3	Campania	4	Implementation of community–led local development strategies	63	other	MS List of Operation	2019	109091	60000	0		ambiguous
ITA594	Italy	IT	ITF3	Campania	4	Implementation of community–led local development strategies	63	other	MS List of Operation	2019	56818.2	31250	31250		ambiguous
ITA595	Italy	IT	ITF3	Campania	4	Implementation of community–led local development strategies	63	other	MS List of Operation	2019	138773	76325	0		ambiguous
ITA596	Italy	IT	ITF3	Campania	4	Implementation of community–led local development strategies	63	other	MS List of Operation	2019	16207.4	8914.05	8571.2		ambiguous
ITA597	Italy	IT	ITF3	Campania	4	Implementation of community–led local development strategies	63	other	MS List of Operation	2019	2009.09	1105	1105		ambiguous
ITA598	Italy	IT	ITF3	Campania	4	Implementation of community–led local development strategies	63	other	MS List of Operation	2019	68992.7	37946	37946		ambiguous
ITA599	Italy	IT	ITF3	Campania	4	Implementation of community–led local development strategies	63	other	MS List of Operation	2019	92727.3	51000	44920		ambiguous
ITA600	Italy	IT	ITF3	Campania	4	Implementation of community–led local development strategies	63	other	MS List of Operation	2019	42887	23587.9	23587.8		ambiguous
ITA601	Italy	IT	ITF3	Campania	4	Implementation of community–led local development strategies	63	other	MS List of Operation	2019	91636.4	50400	50400		ambiguous
ITA602	Italy	IT	ITF3	Campania	4	Implementation of community–led local development strategies	63	other	MS List of Operation	2019	62025.5	34114	34114		ambiguous
ITA603	Italy	IT	ITF3	Campania	4	Implementation of community–led local development strategies	63	other	MS List of Operation	2019	26880	14784	14784		ambiguous
ITA604	Italy	IT	ITF3	Campania	4	Implementation of community–led local development strategies	63	other	MS List of Operation	2019	654545	360000	26230		ambiguous
ITA605	Italy	IT	ITF3	Campania	4	Implementation of community–led local development strategies	63	other	MS List of Operation	2019	45454.5	25000	0		ambiguous
ITA606	Italy	IT	ITF3	Campania	4	Implementation of community–led local development strategies	63	other	MS List of Operation	2019	13195.6	7257.6	0		ambiguous
ITA607	Italy	IT	ITF3	Campania	4	Implementation of community–led local development strategies	63	other	MS List of Operation	2019	16290.9	8960	8960		ambiguous
ITA608	Italy	IT	ITF3	Campania	4	Implementation of community–led local development strategies	63	other	MS List of Operation	2019	52884.4	29086.4	28582.4		ambiguous
ITA609	Italy	IT	ITF3	Campania	4	Implementation of community–led local development strategies	63	other	MS List of Operation	2019	13827.3	7605	7605		ambiguous
ITA610	Italy	IT	ITF3	Campania	4	Implementation of community–led local development strategies	63	other	MS List of Operation	2019	60009.1	33005	33005		ambiguous
ITA611	Italy	IT	ITH5	Emilia-Romagna	4	Implementation of community–led local development strategies	63	Public	MS List of Operation	2019	72727.3	40000	40000		ambiguous
ITA612	Italy	IT	ITH5	Emilia-Romagna	4	Implementation of community–led local development strategies	63	other	MS List of Operation	2019	18245.5	10035	7365		ambiguous
ITA613	Italy	IT	ITH5	Emilia-Romagna	4	Implementation of community–led local development strategies	63	Public	MS List of Operation	2019	570193	313606	273111		ambiguous
ITA614	Italy	IT	ITH5	Emilia-Romagna	4	Implementation of community–led local development strategies	63	other	MS List of Operation	2019	1.81818e+06	1000000	224950		ambiguous
ITA615	Italy	IT	ITH5	Emilia-Romagna	4	Implementation of community–led local development strategies	63	Public	MS List of Operation	2019	786183	432401	0		ambiguous
ITA616	Italy	IT	ITH5	Emilia-Romagna	4	Implementation of community–led local development strategies	63	other	MS List of Operation	2019	109091	60000	58973		ambiguous
ITA617	Italy	IT	ITH5	Emilia-Romagna	4	Implementation of community–led local development strategies	63	Public	MS List of Operation	2019	749111	412011	0		ambiguous
ITA618	Italy	IT	ITH5	Emilia-Romagna	4	Implementation of community–led local development strategies	63	other	MS List of Operation	2019	7581.82	4170	0		ambiguous
ITA619	Italy	IT	ITH5	Emilia-Romagna	4	Implementation of community–led local development strategies	63	other	MS List of Operation	2019	10509.1	5780	0		ambiguous
ITA620	Italy	IT	ITH5	Emilia-Romagna	4	Implementation of community–led local development strategies	63	other	MS List of Operation	2019	14236.4	7830	0		ambiguous
ITA621	Italy	IT	ITH5	Emilia-Romagna	4	Implementation of community–led local development strategies	63	other	MS List of Operation	2019	10272.7	5650	0		ambiguous
ITA622	Italy	IT	ITH5	Emilia-Romagna	4	Implementation of community–led local development strategies	63	other	MS List of Operation	2019	12863.6	7075	0		ambiguous
ITA623	Italy	IT	ITH5	Emilia-Romagna	4	Implementation of community–led local development strategies	63	other	MS List of Operation	2019	12863.6	7075	0		ambiguous
ITA624	Italy	IT	ITH5	Emilia-Romagna	4	Implementation of community–led local development strategies	63	other	MS List of Operation	2019	43602.9	23981.6	22840		ambiguous
ITA625	Italy	IT	ITH5	Emilia-Romagna	4	Implementation of community–led local development strategies	63	other	MS List of Operation	2019	9090.91	5000	0		ambiguous
ITA626	Italy	IT	ITH5	Emilia-Romagna	4	Implementation of community–led local development strategies	63	other	MS List of Operation	2019	4727.27	2600	0		ambiguous
ITA627	Italy	IT	ITH5	Emilia-Romagna	4	Implementation of community–led local development strategies	63	other	MS List of Operation	2019	6909.09	3800	0		ambiguous
ITA628	Italy	IT	ITH5	Emilia-Romagna	4	Implementation of community–led local development strategies	63	other	MS List of Operation	2019	12227.3	6725	0		ambiguous
ITA629	Italy	IT	ITH5	Emilia-Romagna	4	Implementation of community–led local development strategies	63	other	MS List of Operation	2019	11690.9	6430	0		ambiguous
ITA630	Italy	IT	ITH5	Emilia-Romagna	4	Implementation of community–led local development strategies	63	other	MS List of Operation	2019	14690.9	8080	0		ambiguous
ITA631	Italy	IT	ITH5	Emilia-Romagna	4	Implementation of community–led local development strategies	63	other	MS List of Operation	2019	8382.33	4610.28	0		ambiguous
ITA632	Italy	IT	ITH5	Emilia-Romagna	4	Implementation of community–led local development strategies	63	other	MS List of Operation	2019	9109.09	5010	0		ambiguous
ITA633	Italy	IT	ITH5	Emilia-Romagna	4	Implementation of community–led local development strategies	63	other	MS List of Operation	2019	363636	200000	171419		ambiguous
ITA634	Italy	IT	ITH5	Emilia-Romagna	4	Implementation of community–led local development strategies	63	other	MS List of Operation	2019	11254.5	6190	0		ambiguous
ITA635	Italy	IT	ITH5	Emilia-Romagna	4	Implementation of community–led local development strategies	63	other	MS List of Operation	2019	12090.9	6650	0		ambiguous
ITA636	Italy	IT	ITH5	Emilia-Romagna	4	Implementation of community–led local development strategies	63	other	MS List of Operation	2019	10772.7	5925	0		ambiguous
ITA637	Italy	IT	ITH5	Emilia-Romagna	4	Implementation of community–led local development strategies	63	other	MS List of Operation	2019	12436.5	6840.05	0		ambiguous
ITA638	Italy	IT	ITH5	Emilia-Romagna	4	Implementation of community–led local development strategies	63	other	MS List of Operation	2019	11727.3	6450	0		ambiguous
ITA639	Italy	IT	ITH5	Emilia-Romagna	4	Implementation of community–led local development strategies	63	other	MS List of Operation	2019	15464.5	8505.5	0		ambiguous
ITA640	Italy	IT	ITH5	Emilia-Romagna	4	Implementation of community–led local development strategies	63	other	MS List of Operation	2019	14268.2	7847.5	0		ambiguous
ITA641	Italy	IT	ITH5	Emilia-Romagna	4	Implementation of community–led local development strategies	63	other	MS List of Operation	2019	9172.73	5045	0		ambiguous
ITA642	Italy	IT	ITH5	Emilia-Romagna	4	Implementation of community–led local development strategies	63	Public	MS List of Operation	2019	90854.3	49969.8	42873.8		ambiguous
ITA643	Italy	IT	ITH5	Emilia-Romagna	4	Implementation of community–led local development strategies	63	other	MS List of Operation	2019	10590.9	5825	0		ambiguous
ITA644	Italy	IT	ITH5	Emilia-Romagna	4	Implementation of community–led local development strategies	63	other	MS List of Operation	2019	24370.5	13403.8	0		ambiguous
ITA645	Italy	IT	ITH5	Emilia-Romagna	4	Implementation of community–led local development strategies	63	other	MS List of Operation	2019	8636.36	4750	0		ambiguous
ITA646	Italy	IT	ITH5	Emilia-Romagna	4	Implementation of community–led local development strategies	63	other	MS List of Operation	2019	14445.5	7945	0		ambiguous
ITA647	Italy	IT	ITH5	Emilia-Romagna	4	Implementation of community–led local development strategies	63	other	MS List of Operation	2019	6909.09	3800	0		ambiguous
ITA648	Italy	IT	ITH5	Emilia-Romagna	4	Implementation of community–led local development strategies	63	other	MS List of Operation	2019	14454.5	7950	0		ambiguous
ITA649	Italy	IT	ITH5	Emilia-Romagna	4	Implementation of community–led local development strategies	63	other	MS List of Operation	2019	13069.1	7188	0		ambiguous
ITA650	Italy	IT	ITH5	Emilia-Romagna	4	Implementation of community–led local development strategies	63	other	MS List of Operation	2019	7727.27	4250	0		ambiguous
ITA651	Italy	IT	ITH5	Emilia-Romagna	4	Implementation of community–led local development strategies	63	other	MS List of Operation	2019	10272.7	5650	0		ambiguous
ITA652	Italy	IT	ITH5	Emilia-Romagna	4	Implementation of community–led local development strategies	63	other	MS List of Operation	2019	3386.73	1862.7	1862.7		ambiguous
ITA653	Italy	IT	ITH5	Emilia-Romagna	4	Implementation of community–led local development strategies	63	other	MS List of Operation	2019	13909.1	7650	0		ambiguous
ITA654	Italy	IT	ITH5	Emilia-Romagna	4	Implementation of community–led local development strategies	63	other	MS List of Operation	2019	5363.64	2950	0		ambiguous
ITA655	Italy	IT	ITH5	Emilia-Romagna	4	Implementation of community–led local development strategies	63	other	MS List of Operation	2019	11727.3	6450	0		ambiguous
ITA656	Italy	IT	ITH5	Emilia-Romagna	4	Implementation of community–led local development strategies	63	other	MS List of Operation	2019	12727.3	7000	0		ambiguous
ITA657	Italy	IT	ITH5	Emilia-Romagna	4	Implementation of community–led local development strategies	63	other	MS List of Operation	2019	11727.3	6450	0		ambiguous
ITA658	Italy	IT	ITH5	Emilia-Romagna	4	Implementation of community–led local development strategies	63	other	MS List of Operation	2019	11727.3	6450	0		ambiguous
ITA659	Italy	IT	ITH5	Emilia-Romagna	4	Implementation of community–led local development strategies	63	other	MS List of Operation	2019	11089.1	6099	0		ambiguous
ITA660	Italy	IT	ITH5	Emilia-Romagna	4	Implementation of community–led local development strategies	63	other	MS List of Operation	2019	20774.5	11426	0		ambiguous
ITA661	Italy	IT	ITH5	Emilia-Romagna	4	Implementation of community–led local development strategies	63	other	MS List of Operation	2019	11636.4	6400	0		ambiguous
ITA662	Italy	IT	ITH5	Emilia-Romagna	4	Implementation of community–led local development strategies	63	other	MS List of Operation	2019	490909	270000	244661		ambiguous
ITA663	Italy	IT	ITH5	Emilia-Romagna	4	Implementation of community–led local development strategies	63	other	MS List of Operation	2019	13618.2	7490	0		ambiguous
ITA664	Italy	IT	ITH5	Emilia-Romagna	4	Implementation of community–led local development strategies	63	other	MS List of Operation	2019	18327.3	10080	0		ambiguous
ITA665	Italy	IT	ITH5	Emilia-Romagna	4	Implementation of community–led local development strategies	63	other	MS List of Operation	2019	15818.2	8700	0		ambiguous
ITA666	Italy	IT	ITH5	Emilia-Romagna	4	Implementation of community–led local development strategies	63	other	MS List of Operation	2019	13909.1	7650	0		ambiguous
ITA667	Italy	IT	ITH5	Emilia-Romagna	4	Implementation of community–led local development strategies	63	other	MS List of Operation	2019	26454.5	14550	0		ambiguous
ITA668	Italy	IT	ITH5	Emilia-Romagna	4	Implementation of community–led local development strategies	63	other	MS List of Operation	2019	13181.8	7250	0		ambiguous
ITA669	Italy	IT	ITH5	Emilia-Romagna	4	Implementation of community–led local development strategies	63	other	MS List of Operation	2019	109091	60000	48007.8		ambiguous
ITA670	Italy	IT	ITH5	Emilia-Romagna	4	Implementation of community–led local development strategies	63	other	MS List of Operation	2019	4280.78	2354.43	2171.8		ambiguous
ITA671	Italy	IT	ITI1	Toscana	4	Implementation of community–led local development strategies	63	other	MS List of Operation	2019	472727	260000	130000		ambiguous
ITA672	Italy	IT	ITI1	Toscana	4	Implementation of community–led local development strategies	63	other	MS List of Operation	2019	21818.2	12000	0		ambiguous
ITA673	Italy	IT	ITI1	Toscana	4	Implementation of community–led local development strategies	63	other	MS List of Operation	2019	54545.5	30000	9000		ambiguous
ITA674	Italy	IT	ITI1	Toscana	4	Implementation of community–led local development strategies	63	other	MS List of Operation	2019	90909.1	50000	15000		ambiguous
ITA675	Italy	IT	ITI1	Toscana	4	Implementation of community–led local development strategies	63	other	MS List of Operation	2019	72727.3	40000	12000		ambiguous
ITA676	Italy	IT	ITI1	Toscana	4	Implementation of community–led local development strategies	63	other	MS List of Operation	2019	145455	80000	24000		ambiguous
ITA677	Italy	IT	ITF2	Molise	4	Implementation of community–led local development strategies	63	Public	MS List of Operation	2019	272749	150012	0		ambiguous
ITA678	Italy	IT	ITF2	Molise	4	Implementation of community–led local development strategies	63	other	MS List of Operation	2019	454545	250000	243207		ambiguous
ITA679	Italy	IT	ITF2	Molise	4	Implementation of community–led local development strategies	63	other	MS List of Operation	2019	205500	113025	86443.3		ambiguous
ITA680	Italy	IT	ITG2	Sardegna	4	Implementation of community–led local development strategies	63	other	MS List of Operation	2019	545455	300000	201906		ambiguous
ITA681	Italy	IT	ITI1	Toscana	4	Implementation of community–led local development strategies	63	Public	MS List of Operation	2019	618182	340000	153451		ambiguous
ITA682	Italy	IT	ITF4	Puglia	4	Implementation of community–led local development strategies	63	other	MS List of Operation	2019	90909.1	50000	0		ambiguous
ITA683	Italy	IT	ITF4	Puglia	4	Implementation of community–led local development strategies	63	other	MS List of Operation	2019	363636	200000	80000		ambiguous
ITA684	Italy	IT	ITI1	Toscana	4	Implementation of community–led local development strategies	63	other	MS List of Operation	2019	467549	257152	36295.4		ambiguous
ITA685	Italy	IT	ITG1	Sicilia	5	Processing of fishery and aquaculture products	69	other	MS List of Operation	2019	363636	200000	172206		capacity enhancing
ITA686	Italy	IT	ITF3	Campania	5	Processing of fishery and aquaculture products	69	other	MS List of Operation	2019	638730	351301	345301		capacity enhancing
ITA687	Italy	IT	ITH5	Emilia-Romagna	5	Processing of fishery and aquaculture products	69	other	MS List of Operation	2019	298916	164404	56750		capacity enhancing
ITA688	Italy	IT	ITI1	Toscana	5	Processing of fishery and aquaculture products	69	other	MS List of Operation	2019	638189	351004	232484		capacity enhancing
ITA689	Italy	IT	ITC4	Lombardia	5	Processing of fishery and aquaculture products	69	other	MS List of Operation	2019	112411	61826	58192.9		capacity enhancing
ITA690	Italy	IT	ITG2	Sardegna	5	Processing of fishery and aquaculture products	69	other	MS List of Operation	2019	446765	245721	123292		capacity enhancing
ITA691	Italy	IT	ITH2	Provincia Autonoma di Trento	5	Processing of fishery and aquaculture products	69	other	MS List of Operation	2019	357328	196530	191568		capacity enhancing
ITA692	Italy	IT	ITI1	Toscana	5	Processing of fishery and aquaculture products	69	other	MS List of Operation	2019	822727	452500	452500		capacity enhancing
ITA693	Italy	IT	ITI2	Umbria	5	Processing of fishery and aquaculture products	69	other	MS List of Operation	2019	33327.8	18330.3	18330.3		capacity enhancing
ITA694	Italy	IT	ITF5	Basilicata	5	Processing of fishery and aquaculture products	69	other	MS List of Operation	2019	216606	119133	0		capacity enhancing
ITA695	Italy	IT	ITH5	Emilia-Romagna	5	Processing of fishery and aquaculture products	69	other	MS List of Operation	2019	217364	119550	89663.7		capacity enhancing
ITA696	Italy	IT	ITI1	Toscana	5	Processing of fishery and aquaculture products	69	other	MS List of Operation	2019	180555	99305.5	96750		capacity enhancing
ITA697	Italy	IT	ITF3	Campania	5	Processing of fishery and aquaculture products	69	other	MS List of Operation	2019	1.04222e+06	573218	524807		capacity enhancing
ITA698	Italy	IT	ITH5	Emilia-Romagna	5	Processing of fishery and aquaculture products	69	other	MS List of Operation	2019	149080	81993.8	0		capacity enhancing
ITA699	Italy	IT	ITI1	Toscana	5	Processing of fishery and aquaculture products	69	other	MS List of Operation	2019	363427	199885	0		capacity enhancing
ITA700	Italy	IT	ITI1	Toscana	1	Added value, product quality and use of unwanted catches	42	Operators	MS List of Operation	2019	52346.1	28790.4	23676.5		beneficial
ITA701	Italy	IT	ITG2	Sardegna	1	Added value, product quality and use of unwanted catches	42	Operators	MS List of Operation	2019	48672.4	26769.8	0		beneficial
ITA702	Italy	IT	ITI1	Toscana	1	Added value, product quality and use of unwanted catches	42	Operators	MS List of Operation	2019	165527	91040	80000		beneficial
ITA703	Italy	IT	ITF3	Campania	1	Added value, product quality and use of unwanted catches	42	Operators	MS List of Operation	2019	72581.5	39919.8	39574.6		beneficial
ITA704	Italy	IT	ITH5	Emilia-Romagna	1	Added value, product quality and use of unwanted catches	42	Operators	MS List of Operation	2019	45892.8	25241	23742		beneficial
ITA705	Italy	IT	ITI1	Toscana	7	technical assistance referred to in Article 59(1) of Regulation (EU) No 1303/2013	78	other	MS List of Operation	2019	739.236	406.58	406.58		NA
ITA706	Italy	IT	ITH3	Veneto	7	technical assistance referred to in Article 59(1) of Regulation (EU) No 1303/2013	78	other	MS List of Operation	2019	1096.58	603.12	603.12		NA
ITA707	Italy	IT	ITF3	Campania	7	technical assistance referred to in Article 59(1) of Regulation (EU) No 1303/2013	78	other	MS List of Operation	2019	458614	252237	99093.3		NA
ITA708	Italy	IT	ITF4	Puglia	7	technical assistance referred to in Article 59(1) of Regulation (EU) No 1303/2013	78	other	MS List of Operation	2019	18909.1	10400	8487.45		NA
ITA709	Italy	IT	ITG1	Sicilia	7	technical assistance referred to in Article 59(1) of Regulation (EU) No 1303/2013	78	other	MS List of Operation	2019	21960	12078	12078		NA
ITA710	Italy	IT	ITF3	Campania	7	technical assistance referred to in Article 59(1) of Regulation (EU) No 1303/2013	78	other	MS List of Operation	2019	1507.24	828.98	828.98		NA
ITA711	Italy	IT	ITI3	Marche	1	Temporary cessation of fishing activities	33	Operators	MS List of Operation	2019	5154.55	2835	2835		ambiguous
ITA712	Italy	IT	ITH5	Emilia-Romagna	1	Temporary cessation of fishing activities	33	Operators	MS List of Operation	2019	2550.55	1402.8	1402.8		ambiguous
ITA713	Italy	IT	ITH4	Friuli-Venezia Giulia	1	Temporary cessation of fishing activities	33	Operators	MS List of Operation	2019	5765.45	3171	0		ambiguous
ITA714	Italy	IT	ITC3	Liguria	1	Enhancement of the competitiveness and viability of fisheries enterprises, including of small–scale coastal fleet, and the improvement of safety and working conditions: Diversification and new forms of income	30	other	MS List of Operation	2019	47596.4	26178	13314.3		beneficial
ITA715	Italy	IT	ITF3	Campania	1	Enhancement of the competitiveness and viability of fisheries enterprises, including of small–scale coastal fleet, and the improvement of safety and working conditions: Diversification and new forms of income	30	other	MS List of Operation	2019	136337	74985.5	21388		beneficial
ITA716	Italy	IT	ITG2	Sardegna	1	Energy efficiency and mitigation of climate change	41	Operators	MS List of Operation	2019	10610.2	5835.6	5835.6	1	capacity enhancing
ITA717	Italy	IT	ITH3	Veneto	1	Innovation linked to the conservation of marine biological resources	39	other	MS List of Operation	2019	545455	300000	90000		beneficial
ITA718	Italy	IT	ITG1	Sicilia	1	Strengthening technological development and innovation, including increasing energy efficiency, and knowledge transfer: Innovation	26	other	MS List of Operation	2019	109091	60000	41271.7		beneficial
ITA719	Italy	IT	ITF4	Puglia	1	Strengthening technological development and innovation, including increasing energy efficiency, and knowledge transfer: Innovation	26	other	MS List of Operation	2019	337736	185755	74049.9		beneficial
ITA720	Italy	IT	ITH5	Emilia-Romagna	2	Productive investments in aquaculture	48	other	MS List of Operation	2019	55560	30558	30513.5	1	NA
ITA721	Italy	IT	ITC3	Liguria	2	Productive investments in aquaculture	48	other	MS List of Operation	2019	27194.5	14957	12575.2	1	NA
ITA722	Italy	IT	ITI3	Marche	2	Productive investments in aquaculture	48	other	MS List of Operation	2019	620186	341102	295122	1	NA
ITA723	Italy	IT	ITG2	Sardegna	2	Productive investments in aquaculture	48	other	MS List of Operation	2019	311267	171197	89790.1	1	NA
ITA724	Italy	IT	ITH3	Veneto	2	Productive investments in aquaculture	48	other	MS List of Operation	2019	34116.5	18764.1	0	1	NA
ITA725	Italy	IT	ITG2	Sardegna	1	Limitation of the impact of fishing on the marine environment and adaptation of fishing to the protection of species	38	Operators	MS List of Operation	2019	12001	6600.54	0	1	beneficial
ITA726	Italy	IT	ITI1	Toscana	5	Marketing measures	68	Public	MS List of Operation	2019	286811	157746	157746		capacity enhancing
ITA727	Italy	IT	ITI3	Marche	5	Marketing measures	68	Public	MS List of Operation	2019	8797.09	4838.4	2861.73		capacity enhancing
ITA728	Italy	IT	ITG1	Sicilia	5	Marketing measures	68	Public	MS List of Operation	2019	169691	93330	93330		capacity enhancing
ITA729	Italy	IT	ITI3	Marche	5	Marketing measures	68	Public	MS List of Operation	2019	17054.5	9380	0		capacity enhancing
ITA730	Italy	IT	ITG1	Sicilia	5	Marketing measures	68	other	MS List of Operation	2019	87618.2	48190	48190		capacity enhancing
ITA731	Italy	IT	ITF3	Campania	5	Marketing measures	68	other	MS List of Operation	2019	84745.6	46610.1	46610.1		capacity enhancing
ITA732	Italy	IT	ITH4	Friuli-Venezia Giulia	5	Marketing measures	68	Public	MS List of Operation	2019	213389	117364	117364		capacity enhancing
ITA733	Italy	IT	ITG1	Sicilia	1	Fishing ports, landing sites, auction halls and shelters	43	Public	MS List of Operation	2019	884591	486525	194610	1	capacity enhancing
ITA734	Italy	IT	ITF3	Campania	1	Fishing ports, landing sites, auction halls and shelters	43	Public	MS List of Operation	2019	1.08182e+06	595000	238000	1	capacity enhancing
ITA735	Italy	IT	ITH5	Emilia-Romagna	5	Production and marketing plans	66	other	MS List of Operation	2019	18181.8	10000	10000		capacity enhancing
ITA736	Italy	IT	ITI1	Toscana	5	Production and marketing plans	66	other	MS List of Operation	2019	181818	100000	0		capacity enhancing
ITA737	Italy	IT	ITF2	Molise	5	Production and marketing plans	66	other	MS List of Operation	2019	43272.7	23800	0		capacity enhancing
ITA738	Italy	IT	ITF3	Campania	1	Protection and restoration of marine biodiversity and ecosystems and compensation regimes in the framework of sustainable fishing activities	40	Public	MS List of Operation	2019	90909.1	50000	49978.9	1	beneficial
ITA739	Italy	IT	ITG2	Sardegna	1	Protection and restoration of marine biodiversity and ecosystems and compensation regimes in the framework of sustainable fishing activities	40	Operators	MS List of Operation	2019	2585.45	1422	1422	1	beneficial
ITA740	Italy	IT	ITF3	Campania	1	Enhancement of the competitiveness and viability of fisheries enterprises, including of small–scale coastal fleet, and the improvement of safety and working conditions: Health and safety	32	Operators	MS List of Operation	2019	22409.1	12325	12234.8		beneficial
ITA741	Italy	IT	ITH3	Veneto	1	Enhancement of the competitiveness and viability of fisheries enterprises, including of small–scale coastal fleet, and the improvement of safety and working conditions: Health and safety	32	Operators	MS List of Operation	2019	8445.45	4645	0		beneficial
ITA742	Italy	IT	ITG1	Sicilia	4	Implementation of community–led local development strategies	63	other	MS List of Operation	2019	495654	272610	168817		ambiguous
ITA743	Italy	IT	ITG1	Sicilia	4	Implementation of community–led local development strategies	63	other	MS List of Operation	2019	2.80871e+06	1.54479e+06	616532		ambiguous
ITA744	Italy	IT	ITG1	Sicilia	5	Processing of fishery and aquaculture products	69	other	MS List of Operation	2019	87902	48346.1	41969		capacity enhancing
ITA745	Italy	IT	ITF6	Calabria	5	Processing of fishery and aquaculture products	69	other	MS List of Operation	2019	1.27273e+06	700000	699400		capacity enhancing
ITA746	Italy	IT	ITF3	Campania	5	Processing of fishery and aquaculture products	69	other	MS List of Operation	2019	720471	396259	155839		capacity enhancing
ITA747	Italy	IT	ITF4	Puglia	5	Processing of fishery and aquaculture products	69	other	MS List of Operation	2019	538815	296348	0		capacity enhancing
ITA748	Italy	IT	ITI1	Toscana	5	Processing of fishery and aquaculture products	69	other	MS List of Operation	2019	617004	339352	318065		capacity enhancing
ITA749	Italy	IT	ITF3	Campania	5	Processing of fishery and aquaculture products	69	other	MS List of Operation	2019	70036.4	38520	38520		capacity enhancing
ITA750	Italy	IT	ITG2	Sardegna	1	Added value, product quality and use of unwanted catches	42	Operators	MS List of Operation	2019	26400	14520	14520		beneficial
ITA751	Italy	IT	ITF1	Abruzzo	1	Added value, product quality and use of unwanted catches	42	Operators	MS List of Operation	2019	19381.8	10660	0		beneficial
ITA752	Italy	IT	ITI3	Marche	7	technical assistance referred to in Article 59(1) of Regulation (EU) No 1303/2013	78	other	MS List of Operation	2019	832.036	457.62	457.62		NA
ITA753	Italy	IT	ITI1	Toscana	7	technical assistance referred to in Article 59(1) of Regulation (EU) No 1303/2013	78	other	MS List of Operation	2019	190.382	104.71	104.71		NA
ITA754	Italy	IT	ITI1	Toscana	7	technical assistance referred to in Article 59(1) of Regulation (EU) No 1303/2013	78	other	MS List of Operation	2019	2.98856e+06	1643706	547902		NA
ITA755	Italy	IT	ITI1	Toscana	1	Temporary cessation of fishing activities	33	Operators	MS List of Operation	2019	2240	1232	1232		ambiguous
ITA756	Italy	IT	ITH3	Veneto	1	Temporary cessation of fishing activities	33	Operators	MS List of Operation	2019	4216.36	2319	2319		ambiguous
ITA757	Italy	IT	ITH5	Emilia-Romagna	1	Temporary cessation of fishing activities	33	Operators	MS List of Operation	2019	3772.36	2074.8	2074.8		ambiguous
ITA758	Italy	IT	ITH3	Veneto	1	Temporary cessation of fishing activities	33	Operators	MS List of Operation	2019	6421.82	3532	3532		ambiguous
ITA759	Italy	IT	ITF4	Puglia	1	Temporary cessation of fishing activities	33	Operators	MS List of Operation	2019	13227.3	7275	7275		ambiguous
ITA760	Italy	IT	ITF4	Puglia	1	Temporary cessation of fishing activities	33	Operators	MS List of Operation	2019	2967.27	1632	1632		ambiguous
ITA761	Italy	IT	ITI1	Toscana	1	Temporary cessation of fishing activities	33	Operators	MS List of Operation	2019	5156	2835.8	2835.8		ambiguous
ITA762	Italy	IT	ITF4	Puglia	1	Temporary cessation of fishing activities	33	Operators	MS List of Operation	2019	12681.8	6975	6975		ambiguous
ITA763	Italy	IT	ITF4	Puglia	1	Temporary cessation of fishing activities	33	Operators	MS List of Operation	2019	2810.91	1546	1546		ambiguous
ITA764	Italy	IT	ITI1	Toscana	1	Temporary cessation of fishing activities	33	Operators	MS List of Operation	2019	8216	4518.8	4518.8		ambiguous
ITA765	Italy	IT	ITH5	Emilia-Romagna	1	Temporary cessation of fishing activities	33	Operators	MS List of Operation	2019	12218.2	6720	6720		ambiguous
ITA766	Italy	IT	ITF4	Puglia	1	Temporary cessation of fishing activities	33	Operators	MS List of Operation	2019	5154.55	2835	2835		ambiguous
ITA767	Italy	IT	ITF4	Puglia	1	Temporary cessation of fishing activities	33	Operators	MS List of Operation	2019	2429.09	1336	1336		ambiguous
ITA768	Italy	IT	ITI1	Toscana	1	Temporary cessation of fishing activities	33	Operators	MS List of Operation	2019	10100	5555	5555		ambiguous
ITA769	Italy	IT	ITH5	Emilia-Romagna	1	Temporary cessation of fishing activities	33	Operators	MS List of Operation	2019	10881.8	5985	5985		ambiguous
ITA770	Italy	IT	ITH5	Emilia-Romagna	1	Temporary cessation of fishing activities	33	Operators	MS List of Operation	2019	13227.3	7275	7275		ambiguous
ITA771	Italy	IT	ITF4	Puglia	1	Temporary cessation of fishing activities	33	Operators	MS List of Operation	2019	4061.82	2234	2234		ambiguous
ITA772	Italy	IT	ITI1	Toscana	1	Temporary cessation of fishing activities	33	Operators	MS List of Operation	2019	5912	3251.6	3251.6		ambiguous
ITA773	Italy	IT	ITH5	Emilia-Romagna	1	Temporary cessation of fishing activities	33	Operators	MS List of Operation	2019	3279.82	1803.9	1803.9		ambiguous
ITA774	Italy	IT	ITF4	Puglia	1	Temporary cessation of fishing activities	33	Operators	MS List of Operation	2019	5858.18	3222	3222		ambiguous
ITA775	Italy	IT	ITF4	Puglia	1	Temporary cessation of fishing activities	33	Operators	MS List of Operation	2019	3280	1804	1804		ambiguous
ITA776	Italy	IT	ITH5	Emilia-Romagna	1	Temporary cessation of fishing activities	33	Operators	MS List of Operation	2019	14585.5	8022	8022		ambiguous
ITA777	Italy	IT	ITF4	Puglia	1	Temporary cessation of fishing activities	33	Operators	MS List of Operation	2019	14181.8	7800	7800		ambiguous
ITA778	Italy	IT	ITI1	Toscana	1	Temporary cessation of fishing activities	33	Operators	MS List of Operation	2019	12200	6710	6710		ambiguous
ITA779	Italy	IT	ITH5	Emilia-Romagna	1	Temporary cessation of fishing activities	33	Operators	MS List of Operation	2019	10118.2	5565	5565		ambiguous
ITA780	Italy	IT	ITH5	Emilia-Romagna	1	Temporary cessation of fishing activities	33	Operators	MS List of Operation	2019	8934.55	4914	4914		ambiguous
ITA781	Italy	IT	ITH5	Emilia-Romagna	1	Temporary cessation of fishing activities	33	Operators	MS List of Operation	2019	3936.55	2165.1	2165.1		ambiguous
ITA782	Italy	IT	ITF4	Puglia	1	Temporary cessation of fishing activities	33	Operators	MS List of Operation	2019	4920	2706	2706		ambiguous
ITA783	Italy	IT	ITF4	Puglia	1	Temporary cessation of fishing activities	33	Operators	MS List of Operation	2019	3592.73	1976	1976		ambiguous
ITA784	Italy	IT	ITI1	Toscana	1	Temporary cessation of fishing activities	33	Operators	MS List of Operation	2019	9100	5005	5005		ambiguous
ITA785	Italy	IT	ITH5	Emilia-Romagna	1	Temporary cessation of fishing activities	33	Operators	MS List of Operation	2019	15501.8	8526	8526		ambiguous
ITA786	Italy	IT	ITF4	Puglia	1	Temporary cessation of fishing activities	33	Operators	MS List of Operation	2019	18000	9900	9900		ambiguous
ITA787	Italy	IT	ITF4	Puglia	1	Temporary cessation of fishing activities	33	Operators	MS List of Operation	2019	4374.55	2406	2406		ambiguous
ITA788	Italy	IT	ITI1	Toscana	1	Temporary cessation of fishing activities	33	Operators	MS List of Operation	2019	10900	5995	5995		ambiguous
ITA789	Italy	IT	ITH5	Emilia-Romagna	1	Temporary cessation of fishing activities	33	Operators	MS List of Operation	2019	7109.45	3910.2	3910.2		ambiguous
ITA790	Italy	IT	ITH5	Emilia-Romagna	1	Temporary cessation of fishing activities	33	Operators	MS List of Operation	2019	13363.6	7350	7350		ambiguous
ITA791	Italy	IT	ITF4	Puglia	1	Temporary cessation of fishing activities	33	Operators	MS List of Operation	2019	2240	1232	1232		ambiguous
ITA792	Italy	IT	ITI1	Toscana	1	Temporary cessation of fishing activities	33	Operators	MS List of Operation	2019	7448	4096.4	4096.4		ambiguous
ITA793	Italy	IT	ITH5	Emilia-Romagna	1	Temporary cessation of fishing activities	33	Operators	MS List of Operation	2019	15654.5	8610	8610		ambiguous
ITA794	Italy	IT	ITI1	Toscana	7	technical assistance referred to in Article 59(1) of Regulation (EU) No 1303/2013	78	other	MS List of Operation	2019	1082.4	595.32	595.32		NA
ITA795	Italy	IT	ITI1	Toscana	7	technical assistance referred to in Article 59(1) of Regulation (EU) No 1303/2013	78	other	MS List of Operation	2019	100	55	55		NA
ITA796	Italy	IT	ITI1	Toscana	1	Temporary cessation of fishing activities	33	Operators	MS List of Operation	2019	6421.82	3532	3532		ambiguous
ITA797	Italy	IT	ITH3	Veneto	1	Temporary cessation of fishing activities	33	Operators	MS List of Operation	2019	27490.9	15120	15120		ambiguous
ITA798	Italy	IT	ITH5	Emilia-Romagna	1	Temporary cessation of fishing activities	33	Operators	MS List of Operation	2019	3936.55	2165.1	2165.1		ambiguous
ITA799	Italy	IT	ITH3	Veneto	1	Temporary cessation of fishing activities	33	Operators	MS List of Operation	2019	7353.82	4044.6	4044.6		ambiguous
ITA800	Italy	IT	ITH5	Emilia-Romagna	2	Productive investments in aquaculture	48	other	MS List of Operation	2019	36145.5	19880	19880	1	NA
ITA801	Italy	IT	ITH5	Emilia-Romagna	1	Temporary cessation of fishing activities	33	Operators	MS List of Operation	2019	9807.27	5394	5394		ambiguous
ITA802	Italy	IT	ITF4	Puglia	1	Temporary cessation of fishing activities	33	Operators	MS List of Operation	2019	2240	1232	1232		ambiguous
ITA803	Italy	IT	ITI1	Toscana	1	Temporary cessation of fishing activities	33	Operators	MS List of Operation	2019	5528	3040.4	3040.4		ambiguous
ITA804	Italy	IT	ITH5	Emilia-Romagna	1	Temporary cessation of fishing activities	33	Operators	MS List of Operation	2019	11931.8	6562.5	6562.5		ambiguous
ITA805	Italy	IT	ITH5	Emilia-Romagna	1	Temporary cessation of fishing activities	33	Operators	MS List of Operation	2019	5623.64	3093	3093		ambiguous
ITA806	Italy	IT	ITF4	Puglia	1	Temporary cessation of fishing activities	33	Operators	MS List of Operation	2019	2050.91	1128	1128		ambiguous
ITA807	Italy	IT	ITH5	Emilia-Romagna	1	Temporary cessation of fishing activities	33	Operators	MS List of Operation	2019	11359.1	6247.5	6247.5		ambiguous
ITA808	Italy	IT	ITH5	Emilia-Romagna	1	Temporary cessation of fishing activities	33	Operators	MS List of Operation	2019	4920	2706	2706		ambiguous
ITA809	Italy	IT	ITF4	Puglia	1	Temporary cessation of fishing activities	33	Operators	MS List of Operation	2019	3436.36	1890	1890		ambiguous
ITA810	Italy	IT	ITI1	Toscana	1	Temporary cessation of fishing activities	33	Operators	MS List of Operation	2019	3952	2173.6	2173.6		ambiguous
ITA811	Italy	IT	ITH5	Emilia-Romagna	1	Temporary cessation of fishing activities	33	Operators	MS List of Operation	2019	9068.18	4987.5	4987.5		ambiguous
ITA812	Italy	IT	ITH5	Emilia-Romagna	1	Temporary cessation of fishing activities	33	Operators	MS List of Operation	2019	12272.7	6750	6750		ambiguous
ITA813	Italy	IT	ITF4	Puglia	1	Temporary cessation of fishing activities	33	Operators	MS List of Operation	2019	2240	1232	1232		ambiguous
ITA814	Italy	IT	ITH5	Emilia-Romagna	1	Temporary cessation of fishing activities	33	Operators	MS List of Operation	2019	3444	1894.2	1894.2		ambiguous
ITA815	Italy	IT	ITH5	Emilia-Romagna	1	Temporary cessation of fishing activities	33	Operators	MS List of Operation	2019	4920	2706	2706		ambiguous
ITA816	Italy	IT	ITF4	Puglia	1	Temporary cessation of fishing activities	33	Operators	MS List of Operation	2019	3592.73	1976	1976		ambiguous
ITA817	Italy	IT	ITI1	Toscana	1	Temporary cessation of fishing activities	33	Operators	MS List of Operation	2019	11800	6490	6490		ambiguous
ITA818	Italy	IT	ITH5	Emilia-Romagna	1	Temporary cessation of fishing activities	33	Operators	MS List of Operation	2019	11836.4	6510	6510		ambiguous
ITA819	Italy	IT	ITI1	Toscana	1	Temporary cessation of fishing activities	33	Operators	MS List of Operation	2019	4374.55	2406	2406		ambiguous
ITA820	Italy	IT	ITF4	Puglia	1	Temporary cessation of fishing activities	33	Operators	MS List of Operation	2019	2654.55	1460	1460		ambiguous
ITA821	Italy	IT	ITI1	Toscana	1	Temporary cessation of fishing activities	33	Operators	MS List of Operation	2019	12700	6985	6985		ambiguous
ITA822	Italy	IT	ITI1	Toscana	1	Temporary cessation of fishing activities	33	Operators	MS List of Operation	2019	12272.7	6750	0		ambiguous
ITA823	Italy	IT	ITF4	Puglia	1	Temporary cessation of fishing activities	33	Operators	MS List of Operation	2019	3905.45	2148	2148		ambiguous
ITA824	Italy	IT	ITI1	Toscana	1	Temporary cessation of fishing activities	33	Operators	MS List of Operation	2019	9200	5060	5060		ambiguous
ITA825	Italy	IT	ITC3	Liguria	1	Temporary cessation of fishing activities	33	Operators	MS List of Operation	2019	5154.55	2835	0		ambiguous
ITA826	Italy	IT	ITI1	Toscana	1	Temporary cessation of fishing activities	33	Operators	MS List of Operation	2019	7469.09	4108	4108		ambiguous
ITA827	Italy	IT	ITF4	Puglia	1	Temporary cessation of fishing activities	33	Operators	MS List of Operation	2019	2654.55	1460	1460		ambiguous
ITA828	Italy	IT	ITC3	Liguria	1	Temporary cessation of fishing activities	33	Operators	MS List of Operation	2019	4155.82	2285.7	0		ambiguous
ITA829	Italy	IT	ITI1	Toscana	1	Temporary cessation of fishing activities	33	Operators	MS List of Operation	2019	8818.18	4850	4850		ambiguous
ITA830	Italy	IT	ITF4	Puglia	1	Temporary cessation of fishing activities	33	Operators	MS List of Operation	2019	3280	1804	1804		ambiguous
ITA831	Italy	IT	ITF3	Campania	1	Temporary cessation of fishing activities	33	Operators	MS List of Operation	2019	3936.55	2165.1	2165.1		ambiguous
ITA832	Italy	IT	ITC3	Liguria	1	Temporary cessation of fishing activities	33	Operators	MS List of Operation	2019	2672	1469.6	0		ambiguous
ITA833	Italy	IT	ITF4	Puglia	1	Temporary cessation of fishing activities	33	Operators	MS List of Operation	2019	26509.1	14580	14580		ambiguous
ITA834	Italy	IT	ITF4	Puglia	1	Temporary cessation of fishing activities	33	Operators	MS List of Operation	2019	4218.18	2320	2320		ambiguous
ITA835	Italy	IT	ITC3	Liguria	1	Temporary cessation of fishing activities	33	Operators	MS List of Operation	2019	4429.09	2436	0		ambiguous
ITA836	Italy	IT	ITG1	Sicilia	7	technical assistance referred to in Article 59(1) of Regulation (EU) No 1303/2013	78	other	MS List of Operation	2019	384.655	211.56	211.56		NA
ITA837	Italy	IT	ITI1	Toscana	1	Temporary cessation of fishing activities	33	Operators	MS List of Operation	2019	4061.82	2234	2234		ambiguous
ITA838	Italy	IT	ITH3	Veneto	1	Temporary cessation of fishing activities	33	Operators	MS List of Operation	2019	25745.5	14160	14160		ambiguous
ITA839	Italy	IT	ITH5	Emilia-Romagna	1	Temporary cessation of fishing activities	33	Operators	MS List of Operation	2019	12600	6930	6930		ambiguous
ITA840	Italy	IT	ITH3	Veneto	1	Temporary cessation of fishing activities	33	Operators	MS List of Operation	2019	3115.64	1713.6	1713.6		ambiguous
ITA841	Italy	IT	ITH5	Emilia-Romagna	2	Productive investments in aquaculture	48	other	MS List of Operation	2019	748364	411600	400000	1	NA
ITA842	Italy	IT	ITF4	Puglia	1	Temporary cessation of fishing activities	33	Operators	MS List of Operation	2019	3905.45	2148	2148		ambiguous
ITA843	Italy	IT	ITF4	Puglia	1	Temporary cessation of fishing activities	33	Operators	MS List of Operation	2019	2050.91	1128	1128		ambiguous
ITA844	Italy	IT	ITF3	Campania	1	Temporary cessation of fishing activities	33	Operators	MS List of Operation	2019	7231.64	3977.4	3977.4		ambiguous
ITA845	Italy	IT	ITC3	Liguria	1	Temporary cessation of fishing activities	33	Operators	MS List of Operation	2019	3123.64	1718	0		ambiguous
ITA846	Italy	IT	ITF4	Puglia	1	Temporary cessation of fishing activities	33	Operators	MS List of Operation	2019	2654.55	1460	1460		ambiguous
ITA847	Italy	IT	ITF4	Puglia	1	Temporary cessation of fishing activities	33	Operators	MS List of Operation	2019	2240	1232	1232		ambiguous
ITA848	Italy	IT	ITF4	Puglia	1	Temporary cessation of fishing activities	33	Operators	MS List of Operation	2019	3905.45	2148	2148		ambiguous
ITA849	Italy	IT	ITF4	Puglia	1	Temporary cessation of fishing activities	33	Operators	MS List of Operation	2019	5723.64	3148	3148		ambiguous
ITA850	Italy	IT	ITF3	Campania	1	Temporary cessation of fishing activities	33	Operators	MS List of Operation	2019	6742.91	3708.6	3708.6		ambiguous
ITA851	Italy	IT	ITC3	Liguria	1	Temporary cessation of fishing activities	33	Operators	MS List of Operation	2019	2920	1606	0		ambiguous
ITA852	Italy	IT	ITF4	Puglia	1	Temporary cessation of fishing activities	33	Operators	MS List of Operation	2019	2654.55	1460	1460		ambiguous
ITA853	Italy	IT	ITF4	Puglia	1	Temporary cessation of fishing activities	33	Operators	MS List of Operation	2019	4374.55	2406	2406		ambiguous
ITA854	Italy	IT	ITC3	Liguria	1	Temporary cessation of fishing activities	33	Operators	MS List of Operation	2019	4007.27	2204	0		ambiguous
ITA855	Italy	IT	ITF4	Puglia	1	Temporary cessation of fishing activities	33	Operators	MS List of Operation	2019	2240	1232	1232		ambiguous
ITA856	Italy	IT	ITF3	Campania	1	Temporary cessation of fishing activities	33	Operators	MS List of Operation	2019	3936.55	2165.1	2165.1		ambiguous
ITA857	Italy	IT	ITF4	Puglia	1	Temporary cessation of fishing activities	33	Operators	MS List of Operation	2019	2240	1232	1232		ambiguous
ITA858	Italy	IT	ITF4	Puglia	1	Temporary cessation of fishing activities	33	Operators	MS List of Operation	2019	6305.45	3468	3468		ambiguous
ITA859	Italy	IT	ITF3	Campania	1	Temporary cessation of fishing activities	33	Operators	MS List of Operation	2019	8686.36	4777.5	4777.5		ambiguous
ITA860	Italy	IT	ITC3	Liguria	1	Temporary cessation of fishing activities	33	Operators	MS List of Operation	2019	4812	2646.6	0		ambiguous
ITA861	Italy	IT	ITF4	Puglia	1	Temporary cessation of fishing activities	33	Operators	MS List of Operation	2019	2050.91	1128	1128		ambiguous
ITA862	Italy	IT	ITF3	Campania	1	Temporary cessation of fishing activities	33	Operators	MS List of Operation	2019	8800	4840	4840		ambiguous
ITA863	Italy	IT	ITC3	Liguria	1	Temporary cessation of fishing activities	33	Operators	MS List of Operation	2019	4663.64	2565	0		ambiguous
ITA864	Italy	IT	ITF4	Puglia	1	Temporary cessation of fishing activities	33	Operators	MS List of Operation	2019	3592.73	1976	1976		ambiguous
ITA865	Italy	IT	ITF4	Puglia	1	Temporary cessation of fishing activities	33	Operators	MS List of Operation	2019	2429.09	1336	1336		ambiguous
ITA866	Italy	IT	ITC3	Liguria	1	Temporary cessation of fishing activities	33	Operators	MS List of Operation	2019	7701.82	4236	0		ambiguous
ITA867	Italy	IT	ITF4	Puglia	1	Temporary cessation of fishing activities	33	Operators	MS List of Operation	2019	3436.36	1890	1890		ambiguous
ITA868	Italy	IT	ITF4	Puglia	1	Temporary cessation of fishing activities	33	Operators	MS List of Operation	2019	6421.82	3532	3532		ambiguous
ITA869	Italy	IT	ITF3	Campania	1	Temporary cessation of fishing activities	33	Operators	MS List of Operation	2019	6936	3814.8	3814.8		ambiguous
ITA870	Italy	IT	ITG2	Sardegna	1	Temporary cessation of fishing activities	33	Operators	MS List of Operation	2019	16494.5	9072	9072		ambiguous
ITA871	Italy	IT	ITF4	Puglia	1	Temporary cessation of fishing activities	33	Operators	MS List of Operation	2019	4374.55	2406	2406		ambiguous
ITA872	Italy	IT	ITF4	Puglia	1	Temporary cessation of fishing activities	33	Operators	MS List of Operation	2019	1861.82	1024	1024		ambiguous
ITA873	Italy	IT	ITF3	Campania	1	Temporary cessation of fishing activities	33	Operators	MS List of Operation	2019	4640	2552	2552		ambiguous
ITA874	Italy	IT	ITG2	Sardegna	1	Temporary cessation of fishing activities	33	Operators	MS List of Operation	2019	19014.5	10458	10458		ambiguous
ITA875	Italy	IT	ITH5	Emilia-Romagna	7	technical assistance referred to in Article 59(1) of Regulation (EU) No 1303/2013	78	other	MS List of Operation	2019	943.564	518.96	518.96		NA
ITA876	Italy	IT	ITG1	Sicilia	7	technical assistance referred to in Article 59(1) of Regulation (EU) No 1303/2013	78	other	MS List of Operation	2019	33979.6	18688.8	18688.8		NA
ITA877	Italy	IT	ITF3	Campania	7	technical assistance referred to in Article 59(1) of Regulation (EU) No 1303/2013	78	other	MS List of Operation	2019	143.636	79	79		NA
ITA878	Italy	IT	ITF4	Puglia	7	technical assistance referred to in Article 59(1) of Regulation (EU) No 1303/2013	78	other	MS List of Operation	2019	734.236	403.83	403.83		NA
ITA879	Italy	IT	ITI1	Toscana	1	Temporary cessation of fishing activities	33	Operators	MS List of Operation	2019	3436.36	1890	1890		ambiguous
ITA880	Italy	IT	ITH3	Veneto	1	Temporary cessation of fishing activities	33	Operators	MS List of Operation	2019	8934.55	4914	4914		ambiguous
ITA881	Italy	IT	ITH3	Veneto	1	Temporary cessation of fishing activities	33	Operators	MS List of Operation	2019	7231.64	3977.4	3977.4		ambiguous
ITA882	Italy	IT	ITF4	Puglia	1	Temporary cessation of fishing activities	33	Operators	MS List of Operation	2019	2967.27	1632	1632		ambiguous
ITA883	Italy	IT	ITF4	Puglia	1	Temporary cessation of fishing activities	33	Operators	MS List of Operation	2019	1861.82	1024	1024		ambiguous
ITA884	Italy	IT	ITG2	Sardegna	1	Temporary cessation of fishing activities	33	Operators	MS List of Operation	2019	3444	1894.2	1894.2		ambiguous
ITA885	Italy	IT	ITF4	Puglia	1	Temporary cessation of fishing activities	33	Operators	MS List of Operation	2019	2240	1232	1232		ambiguous
ITA886	Italy	IT	ITF4	Puglia	1	Temporary cessation of fishing activities	33	Operators	MS List of Operation	2019	1483.64	816	0		ambiguous
ITA887	Italy	IT	ITI1	Toscana	1	Temporary cessation of fishing activities	33	Operators	MS List of Operation	2019	9545.45	5250	5250		ambiguous
ITA888	Italy	IT	ITF4	Puglia	1	Temporary cessation of fishing activities	33	Operators	MS List of Operation	2019	3123.64	1718	1718		ambiguous
ITA889	Italy	IT	ITF3	Campania	1	Temporary cessation of fishing activities	33	Operators	MS List of Operation	2019	3092	1700.6	1700.6		ambiguous
ITA890	Italy	IT	ITG2	Sardegna	1	Temporary cessation of fishing activities	33	Operators	MS List of Operation	2019	18709.1	10290	10290		ambiguous
ITA891	Italy	IT	ITF4	Puglia	1	Temporary cessation of fishing activities	33	Operators	MS List of Operation	2019	3280	1804	1804		ambiguous
ITA892	Italy	IT	ITF4	Puglia	1	Temporary cessation of fishing activities	33	Operators	MS List of Operation	2019	2050.91	1128	1128		ambiguous
ITA893	Italy	IT	ITF3	Campania	1	Temporary cessation of fishing activities	33	Operators	MS List of Operation	2019	6552	3603.6	3603.6		ambiguous
ITA894	Italy	IT	ITI3	Marche	1	Temporary cessation of fishing activities	33	Operators	MS List of Operation	2019	12027.3	6615	0		ambiguous
ITA895	Italy	IT	ITF4	Puglia	1	Temporary cessation of fishing activities	33	Operators	MS List of Operation	2019	2050.91	1128	1128		ambiguous
ITA896	Italy	IT	ITH5	Emilia-Romagna	1	Temporary cessation of fishing activities	33	Operators	MS List of Operation	2019	3123.64	1718	1718		ambiguous
ITA897	Italy	IT	ITF4	Puglia	1	Temporary cessation of fishing activities	33	Operators	MS List of Operation	2019	3436.36	1890	1890		ambiguous
ITA898	Italy	IT	ITF3	Campania	1	Temporary cessation of fishing activities	33	Operators	MS List of Operation	2019	1632	897.6	897.6		ambiguous
ITA899	Italy	IT	ITF4	Puglia	1	Temporary cessation of fishing activities	33	Operators	MS List of Operation	2019	4061.82	2234	2234		ambiguous
ITA900	Italy	IT	ITF4	Puglia	1	Temporary cessation of fishing activities	33	Operators	MS List of Operation	2019	3436.36	1890	1890		ambiguous
ITA901	Italy	IT	ITH5	Emilia-Romagna	1	Temporary cessation of fishing activities	33	Operators	MS List of Operation	2019	4061.82	2234	2234		ambiguous
ITA902	Italy	IT	ITF4	Puglia	1	Temporary cessation of fishing activities	33	Operators	MS List of Operation	2019	3592.73	1976	1976		ambiguous
ITA903	Italy	IT	ITF3	Campania	1	Temporary cessation of fishing activities	33	Operators	MS List of Operation	2019	4640	2552	2552		ambiguous
ITA904	Italy	IT	ITF4	Puglia	1	Temporary cessation of fishing activities	33	Operators	MS List of Operation	2019	2429.09	1336	1336		ambiguous
ITA905	Italy	IT	ITF4	Puglia	1	Temporary cessation of fishing activities	33	Operators	MS List of Operation	2019	2240	1232	1232		ambiguous
ITA906	Italy	IT	ITF3	Campania	1	Temporary cessation of fishing activities	33	Operators	MS List of Operation	2019	12400	6820	6820		ambiguous
ITA907	Italy	IT	ITH5	Emilia-Romagna	1	Temporary cessation of fishing activities	33	Operators	MS List of Operation	2019	3749.09	2062	2062		ambiguous
ITA908	Italy	IT	ITF4	Puglia	1	Temporary cessation of fishing activities	33	Operators	MS List of Operation	2019	6327.27	3480	3480		ambiguous
ITA909	Italy	IT	ITF4	Puglia	1	Temporary cessation of fishing activities	33	Operators	MS List of Operation	2019	2050.91	1128	1128		ambiguous
ITA910	Italy	IT	ITH5	Emilia-Romagna	1	Temporary cessation of fishing activities	33	Operators	MS List of Operation	2019	3592.73	1976	1976		ambiguous
ITA911	Italy	IT	ITG1	Sicilia	7	technical assistance referred to in Article 59(1) of Regulation (EU) No 1303/2013	78	other	MS List of Operation	2019	682.473	375.36	355.36		NA
ITA912	Italy	IT	ITI1	Toscana	7	technical assistance referred to in Article 59(1) of Regulation (EU) No 1303/2013	78	Public	MS List of Operation	2019	51018.2	28060	28060		NA
ITA913	Italy	IT	ITF3	Campania	7	technical assistance referred to in Article 59(1) of Regulation (EU) No 1303/2013	78	other	MS List of Operation	2019	434.691	239.08	239.08		NA
ITA914	Italy	IT	ITH3	Veneto	1	Temporary cessation of fishing activities	33	Operators	MS List of Operation	2019	13909.1	7650	7650		ambiguous
ITA915	Italy	IT	ITH5	Emilia-Romagna	1	Temporary cessation of fishing activities	33	Operators	MS List of Operation	2019	3608.18	1984.5	1984.5		ambiguous
ITA916	Italy	IT	ITH3	Veneto	1	Temporary cessation of fishing activities	33	Operators	MS List of Operation	2019	6742.91	3708.6	3708.6		ambiguous
ITA917	Italy	IT	ITH5	Emilia-Romagna	2	Productive investments in aquaculture	48	other	MS List of Operation	2019	66119.4	36365.7	36365.7	1	NA
ITA918	Italy	IT	ITF4	Puglia	1	Temporary cessation of fishing activities	33	Operators	MS List of Operation	2019	2240	1232	1232		ambiguous
ITA919	Italy	IT	ITF4	Puglia	1	Temporary cessation of fishing activities	33	Operators	MS List of Operation	2019	2654.55	1460	1460		ambiguous
ITA920	Italy	IT	ITF3	Campania	1	Temporary cessation of fishing activities	33	Operators	MS List of Operation	2019	1840	1012	1012		ambiguous
ITA921	Italy	IT	ITH5	Emilia-Romagna	1	Temporary cessation of fishing activities	33	Operators	MS List of Operation	2019	9545.45	5250	5250		ambiguous
ITA922	Italy	IT	ITF4	Puglia	1	Temporary cessation of fishing activities	33	Operators	MS List of Operation	2019	4450.91	2448	2448		ambiguous
ITA923	Italy	IT	ITF4	Puglia	1	Temporary cessation of fishing activities	33	Operators	MS List of Operation	2019	3123.64	1718	1718		ambiguous
ITA924	Italy	IT	ITH5	Emilia-Romagna	1	Temporary cessation of fishing activities	33	Operators	MS List of Operation	2019	5490.91	3020	3020		ambiguous
ITA925	Italy	IT	ITF4	Puglia	1	Temporary cessation of fishing activities	33	Operators	MS List of Operation	2019	5623.64	3093	3093		ambiguous
ITA926	Italy	IT	ITF4	Puglia	1	Temporary cessation of fishing activities	33	Operators	MS List of Operation	2019	2967.27	1632	1632		ambiguous
ITA927	Italy	IT	ITF3	Campania	1	Temporary cessation of fishing activities	33	Operators	MS List of Operation	2019	12700	6985	6985		ambiguous
ITA928	Italy	IT	ITF4	Puglia	1	Temporary cessation of fishing activities	33	Operators	MS List of Operation	2019	2810.91	1546	1546		ambiguous
ITA929	Italy	IT	ITF4	Puglia	1	Temporary cessation of fishing activities	33	Operators	MS List of Operation	2019	3436.36	1890	1890		ambiguous
ITA930	Italy	IT	ITF3	Campania	1	Temporary cessation of fishing activities	33	Operators	MS List of Operation	2019	12100	6655	6655		ambiguous
ITA931	Italy	IT	ITF4	Puglia	1	Temporary cessation of fishing activities	33	Operators	MS List of Operation	2019	2050.91	1128	1128		ambiguous
ITA932	Italy	IT	ITF4	Puglia	1	Temporary cessation of fishing activities	33	Operators	MS List of Operation	2019	4530.91	2492	2492		ambiguous
ITA933	Italy	IT	ITF3	Campania	1	Temporary cessation of fishing activities	33	Operators	MS List of Operation	2019	10300	5665	5665		ambiguous
ITA934	Italy	IT	ITF4	Puglia	1	Temporary cessation of fishing activities	33	Operators	MS List of Operation	2019	1861.82	1024	1024		ambiguous
ITA935	Italy	IT	ITF4	Puglia	1	Temporary cessation of fishing activities	33	Operators	MS List of Operation	2019	4061.82	2234	2234		ambiguous
ITA936	Italy	IT	ITC3	Liguria	1	Temporary cessation of fishing activities	33	Operators	MS List of Operation	2019	9640.91	5302.5	0		ambiguous
ITA937	Italy	IT	ITF4	Puglia	1	Temporary cessation of fishing activities	33	Operators	MS List of Operation	2019	4920	2706	2706		ambiguous
ITA938	Italy	IT	ITF4	Puglia	1	Temporary cessation of fishing activities	33	Operators	MS List of Operation	2019	6305.45	3468	3468		ambiguous
ITA939	Italy	IT	ITF3	Campania	1	Temporary cessation of fishing activities	33	Operators	MS List of Operation	2019	7576	4166.8	4166.8		ambiguous
ITA940	Italy	IT	ITF4	Puglia	1	Temporary cessation of fishing activities	33	Operators	MS List of Operation	2019	5623.64	3093	3093		ambiguous
ITA941	Italy	IT	ITF4	Puglia	1	Temporary cessation of fishing activities	33	Operators	MS List of Operation	2019	4450.91	2448	2448		ambiguous
ITA942	Italy	IT	ITF4	Puglia	1	Temporary cessation of fishing activities	33	Operators	MS List of Operation	2019	4687.27	2578	2578		ambiguous
ITA943	Italy	IT	ITF3	Campania	1	Temporary cessation of fishing activities	33	Operators	MS List of Operation	2019	6168	3392.4	3392.4		ambiguous
ITA944	Italy	IT	ITC3	Liguria	1	Temporary cessation of fishing activities	33	Operators	MS List of Operation	2019	8877.27	4882.5	0		ambiguous
ITA945	Italy	IT	ITF4	Puglia	1	Temporary cessation of fishing activities	33	Operators	MS List of Operation	2019	5623.64	3093	3093		ambiguous
ITA946	Italy	IT	ITF4	Puglia	1	Temporary cessation of fishing activities	33	Operators	MS List of Operation	2019	3123.64	1718	1718		ambiguous
ITA947	Italy	IT	ITF3	Campania	1	Temporary cessation of fishing activities	33	Operators	MS List of Operation	2019	4468	2457.4	2457.4		ambiguous
ITA948	Italy	IT	ITI1	Toscana	7	technical assistance referred to in Article 59(1) of Regulation (EU) No 1303/2013	78	other	MS List of Operation	2019	654.836	360.16	330.72		NA
ITA949	Italy	IT	ITF1	Abruzzo	7	technical assistance referred to in Article 59(1) of Regulation (EU) No 1303/2013	78	other	MS List of Operation	2019	50.9091	28	28		NA
ITA950	Italy	IT	ITI1	Toscana	7	technical assistance referred to in Article 59(1) of Regulation (EU) No 1303/2013	78	other	MS List of Operation	2019	420.709	231.39	231.39		NA
ITA951	Italy	IT	ITG1	Sicilia	7	technical assistance referred to in Article 59(1) of Regulation (EU) No 1303/2013	78	other	MS List of Operation	2019	2028.18	1115.5	1115.5		NA
ITA952	Italy	IT	ITI1	Toscana	1	Temporary cessation of fishing activities	33	Operators	MS List of Operation	2019	7236.36	3980	3980		ambiguous
ITA953	Italy	IT	ITH3	Veneto	1	Temporary cessation of fishing activities	33	Operators	MS List of Operation	2019	9640.91	5302.5	5302.5		ambiguous
ITA954	Italy	IT	ITH5	Emilia-Romagna	2	Productive investments in aquaculture	48	other	MS List of Operation	2019	36466.4	20056.5	20056.5	1	NA
ITA955	Italy	IT	ITF4	Puglia	1	Temporary cessation of fishing activities	33	Operators	MS List of Operation	2019	2240	1232	1232		ambiguous
ITA956	Italy	IT	ITF4	Puglia	1	Temporary cessation of fishing activities	33	Operators	MS List of Operation	2019	1483.64	816	816		ambiguous
ITA957	Italy	IT	ITF3	Campania	1	Temporary cessation of fishing activities	33	Operators	MS List of Operation	2019	1105.45	608	608		ambiguous
ITA958	Italy	IT	ITF4	Puglia	1	Temporary cessation of fishing activities	33	Operators	MS List of Operation	2019	2429.09	1336	1336		ambiguous
ITA959	Italy	IT	ITF4	Puglia	1	Temporary cessation of fishing activities	33	Operators	MS List of Operation	2019	3592.73	1976	1976		ambiguous
ITA960	Italy	IT	ITF4	Puglia	1	Temporary cessation of fishing activities	33	Operators	MS List of Operation	2019	3849.09	2117	2117		ambiguous
ITA961	Italy	IT	ITF4	Puglia	1	Temporary cessation of fishing activities	33	Operators	MS List of Operation	2019	4061.82	2234	2234		ambiguous
ITA962	Italy	IT	ITF3	Campania	1	Temporary cessation of fishing activities	33	Operators	MS List of Operation	2019	6376.36	3507	3507		ambiguous
ITA963	Italy	IT	ITF4	Puglia	1	Temporary cessation of fishing activities	33	Operators	MS List of Operation	2019	3436.36	1890	1890		ambiguous
ITA964	Italy	IT	ITF3	Campania	1	Temporary cessation of fishing activities	33	Operators	MS List of Operation	2019	13600	7480	7480		ambiguous
ITA965	Italy	IT	ITF6	Calabria	1	Temporary cessation of fishing activities	33	Operators	MS List of Operation	2019	2256	1240.8	0		ambiguous
ITA966	Italy	IT	ITF4	Puglia	1	Temporary cessation of fishing activities	33	Operators	MS List of Operation	2019	6796.55	3738.1	3738.1		ambiguous
ITA967	Italy	IT	ITF4	Puglia	1	Temporary cessation of fishing activities	33	Operators	MS List of Operation	2019	3123.64	1718	1718		ambiguous
ITA968	Italy	IT	ITF3	Campania	1	Temporary cessation of fishing activities	33	Operators	MS List of Operation	2019	3444	1894.2	1894.2		ambiguous
ITA969	Italy	IT	ITF6	Calabria	1	Temporary cessation of fishing activities	33	Operators	MS List of Operation	2019	3436	1889.8	0		ambiguous
ITA970	Italy	IT	ITF4	Puglia	1	Temporary cessation of fishing activities	33	Operators	MS List of Operation	2019	2240	1232	1232		ambiguous
ITA971	Italy	IT	ITF4	Puglia	1	Temporary cessation of fishing activities	33	Operators	MS List of Operation	2019	3123.64	1718	1718		ambiguous
ITA972	Italy	IT	ITF3	Campania	1	Temporary cessation of fishing activities	33	Operators	MS List of Operation	2019	7960	4378	4378		ambiguous
ITA973	Italy	IT	ITF6	Calabria	1	Temporary cessation of fishing activities	33	Operators	MS List of Operation	2019	4468	2457.4	0		ambiguous
ITA974	Italy	IT	ITF4	Puglia	1	Temporary cessation of fishing activities	33	Operators	MS List of Operation	2019	6116.36	3364	3364		ambiguous
ITA975	Italy	IT	ITF4	Puglia	1	Temporary cessation of fishing activities	33	Operators	MS List of Operation	2019	2967.27	1632	1632		ambiguous
ITA976	Italy	IT	ITF3	Campania	1	Temporary cessation of fishing activities	33	Operators	MS List of Operation	2019	4812	2646.6	2646.6		ambiguous
ITA977	Italy	IT	ITF6	Calabria	1	Temporary cessation of fishing activities	33	Operators	MS List of Operation	2019	5528	3040.4	0		ambiguous
ITA978	Italy	IT	ITF4	Puglia	1	Temporary cessation of fishing activities	33	Operators	MS List of Operation	2019	4075.82	2241.7	2241.7		ambiguous
ITA979	Italy	IT	ITF4	Puglia	1	Temporary cessation of fishing activities	33	Operators	MS List of Operation	2019	3280	1804	1804		ambiguous
ITA980	Italy	IT	ITI1	Toscana	1	Temporary cessation of fishing activities	33	Operators	MS List of Operation	2019	9181.82	5050	5050		ambiguous
ITA981	Italy	IT	ITF4	Puglia	1	Temporary cessation of fishing activities	33	Operators	MS List of Operation	2019	1861.82	1024	1024		ambiguous
ITA982	Italy	IT	ITF3	Campania	1	Temporary cessation of fishing activities	33	Operators	MS List of Operation	2019	5398.91	2969.4	2969.4		ambiguous
ITA983	Italy	IT	ITF4	Puglia	1	Temporary cessation of fishing activities	33	Operators	MS List of Operation	2019	4075.82	2241.7	2241.7		ambiguous
ITA984	Italy	IT	ITF4	Puglia	1	Temporary cessation of fishing activities	33	Operators	MS List of Operation	2019	3123.64	1718	1718		ambiguous
ITA985	Italy	IT	ITH3	Veneto	1	Ensuring of a balance between fishing capacity and available fishing opportunities: Permanent cessation of fishing activities	34	Operators	MS List of Operation	2019	738600	406230	396855	1	ambiguous
ITA986	Italy	IT	ITF4	Puglia	7	technical assistance referred to in Article 59(1) of Regulation (EU) No 1303/2013	78	other	MS List of Operation	2019	1248.36	686.6	686.6		NA
ITA987	Italy	IT	ITG1	Sicilia	7	technical assistance referred to in Article 59(1) of Regulation (EU) No 1303/2013	78	other	MS List of Operation	2019	389.418	214.18	214.18		NA
ITA988	Italy	IT	ITF3	Campania	7	technical assistance referred to in Article 59(1) of Regulation (EU) No 1303/2013	78	other	MS List of Operation	2019	226.182	124.4	124.4		NA
ITA989	Italy	IT	ITI1	Toscana	1	Temporary cessation of fishing activities	33	Operators	MS List of Operation	2019	3280	1804	1804		ambiguous
ITA990	Italy	IT	ITH3	Veneto	1	Temporary cessation of fishing activities	33	Operators	MS List of Operation	2019	9981.82	5490	5490		ambiguous
ITA991	Italy	IT	ITH5	Emilia-Romagna	1	Temporary cessation of fishing activities	33	Operators	MS List of Operation	2019	4429.09	2436	2436		ambiguous
ITA992	Italy	IT	ITH3	Veneto	1	Temporary cessation of fishing activities	33	Operators	MS List of Operation	2019	8086.91	4447.8	0		ambiguous
ITA993	Italy	IT	ITF4	Puglia	1	Temporary cessation of fishing activities	33	Operators	MS List of Operation	2019	2240	1232	1232		ambiguous
ITA994	Italy	IT	ITF4	Puglia	1	Temporary cessation of fishing activities	33	Operators	MS List of Operation	2019	2967.27	1632	1632		ambiguous
ITA995	Italy	IT	ITF3	Campania	1	Temporary cessation of fishing activities	33	Operators	MS List of Operation	2019	4296	2362.8	2362.8		ambiguous
ITA996	Italy	IT	ITH5	Emilia-Romagna	1	Temporary cessation of fishing activities	33	Operators	MS List of Operation	2019	3280	1804	1804		ambiguous
ITA997	Italy	IT	ITF4	Puglia	1	Temporary cessation of fishing activities	33	Operators	MS List of Operation	2019	4374.55	2406	2406		ambiguous
ITA998	Italy	IT	ITF4	Puglia	1	Temporary cessation of fishing activities	33	Operators	MS List of Operation	2019	1861.82	1024	1024		ambiguous
ITA999	Italy	IT	ITF3	Campania	1	Temporary cessation of fishing activities	33	Operators	MS List of Operation	2019	4296	2362.8	2362.8		ambiguous
ITA1000	Italy	IT	ITH5	Emilia-Romagna	1	Temporary cessation of fishing activities	33	Operators	MS List of Operation	2019	3280	1804	1804		ambiguous
ITA1001	Italy	IT	ITF4	Puglia	1	Temporary cessation of fishing activities	33	Operators	MS List of Operation	2019	1861.82	1024	1024		ambiguous
ITA1002	Italy	IT	ITF4	Puglia	1	Temporary cessation of fishing activities	33	Operators	MS List of Operation	2019	4218.18	2320	2320		ambiguous
ITA1003	Italy	IT	ITF3	Campania	1	Temporary cessation of fishing activities	33	Operators	MS List of Operation	2019	3952	2173.6	2173.6		ambiguous
ITA1004	Italy	IT	ITH5	Emilia-Romagna	1	Temporary cessation of fishing activities	33	Operators	MS List of Operation	2019	2967.27	1632	1632		ambiguous
ITA1005	Italy	IT	ITF4	Puglia	1	Temporary cessation of fishing activities	33	Operators	MS List of Operation	2019	2967.27	1632	1632		ambiguous
ITA1006	Italy	IT	ITF4	Puglia	1	Temporary cessation of fishing activities	33	Operators	MS List of Operation	2019	3123.64	1718	1718		ambiguous
ITA1007	Italy	IT	ITH5	Emilia-Romagna	1	Temporary cessation of fishing activities	33	Operators	MS List of Operation	2019	2654.55	1460	1460		ambiguous
ITA1008	Italy	IT	ITF4	Puglia	1	Temporary cessation of fishing activities	33	Operators	MS List of Operation	2019	3905.45	2148	2148		ambiguous
ITA1009	Italy	IT	ITF4	Puglia	1	Temporary cessation of fishing activities	33	Operators	MS List of Operation	2019	4530.91	2492	2492		ambiguous
ITA1010	Italy	IT	ITF3	Campania	1	Temporary cessation of fishing activities	33	Operators	MS List of Operation	2019	3608	1984.4	1984.4		ambiguous
ITA1011	Italy	IT	ITH5	Emilia-Romagna	1	Temporary cessation of fishing activities	33	Operators	MS List of Operation	2019	9454.55	5200	5200		ambiguous
ITA1012	Italy	IT	ITF4	Puglia	1	Temporary cessation of fishing activities	33	Operators	MS List of Operation	2019	5025.45	2764	2764		ambiguous
ITA1013	Italy	IT	ITF4	Puglia	1	Temporary cessation of fishing activities	33	Operators	MS List of Operation	2019	2810.91	1546	1546		ambiguous
ITA1014	Italy	IT	ITF3	Campania	1	Temporary cessation of fishing activities	33	Operators	MS List of Operation	2019	8877.27	4882.5	4882.5		ambiguous
ITA1015	Italy	IT	ITF4	Puglia	1	Temporary cessation of fishing activities	33	Operators	MS List of Operation	2019	7455.64	4100.6	4100.6		ambiguous
ITA1016	Italy	IT	ITF4	Puglia	1	Temporary cessation of fishing activities	33	Operators	MS List of Operation	2019	2429.09	1336	1336		ambiguous
ITA1017	Italy	IT	ITH5	Emilia-Romagna	1	Temporary cessation of fishing activities	33	Operators	MS List of Operation	2019	2810.91	1546	1546		ambiguous
ITA1018	Italy	IT	ITI1	Toscana	1	Temporary cessation of fishing activities	33	Operators	MS List of Operation	2019	7818.18	4300	4300		ambiguous
ITA1019	Italy	IT	ITF6	Calabria	1	Temporary cessation of fishing activities	33	Operators	MS List of Operation	2019	9636.36	5300	5300		ambiguous
ITA1020	Italy	IT	ITF3	Campania	1	Temporary cessation of fishing activities	33	Operators	MS List of Operation	2019	4100.73	2255.4	2255.4		ambiguous
ITA1021	Italy	IT	ITH5	Emilia-Romagna	1	Temporary cessation of fishing activities	33	Operators	MS List of Operation	2019	4687.27	2578	2578		ambiguous
ITA1022	Italy	IT	ITF4	Puglia	1	Temporary cessation of fishing activities	33	Operators	MS List of Operation	2019	3123.64	1718	1718		ambiguous
ITA1023	Italy	IT	ITF6	Calabria	1	Temporary cessation of fishing activities	33	Operators	MS List of Operation	2019	9363.64	5150	5150		ambiguous
ITA1024	Italy	IT	ITF3	Campania	1	Temporary cessation of fishing activities	33	Operators	MS List of Operation	2019	12313.6	6772.5	6772.5		ambiguous
ITA1025	Italy	IT	ITH5	Emilia-Romagna	1	Temporary cessation of fishing activities	33	Operators	MS List of Operation	2019	6770.91	3724	3724		ambiguous
ITA1026	Italy	IT	ITI1	Toscana	1	Temporary cessation of fishing activities	33	Operators	MS List of Operation	2019	14909.1	8200	8200		ambiguous
ITA1027	Italy	IT	ITF6	Calabria	1	Temporary cessation of fishing activities	33	Operators	MS List of Operation	2019	8636.36	4750	4750		ambiguous
ITA1028	Italy	IT	ITF3	Campania	1	Temporary cessation of fishing activities	33	Operators	MS List of Operation	2019	12122.7	6667.5	6667.5		ambiguous
ITA1029	Italy	IT	ITH5	Emilia-Romagna	1	Temporary cessation of fishing activities	33	Operators	MS List of Operation	2019	4218.18	2320	2320		ambiguous
ITA1030	Italy	IT	ITI1	Toscana	7	technical assistance referred to in Article 59(1) of Regulation (EU) No 1303/2013	78	other	MS List of Operation	2019	603.127	331.72	331.72		NA
ITA1031	Italy	IT	ITG1	Sicilia	7	technical assistance referred to in Article 59(1) of Regulation (EU) No 1303/2013	78	other	MS List of Operation	2019	299.582	164.77	164.77		NA
ITA1032	Italy	IT	ITG1	Sicilia	7	technical assistance referred to in Article 59(1) of Regulation (EU) No 1303/2013	78	other	MS List of Operation	2019	1986.73	1092.7	1092.7		NA
ITA1033	Italy	IT	ITI1	Toscana	1	Temporary cessation of fishing activities	33	Operators	MS List of Operation	2019	2050.91	1128	1128		ambiguous
ITA1034	Italy	IT	ITH3	Veneto	1	Temporary cessation of fishing activities	33	Operators	MS List of Operation	2019	7363.64	4050	4050		ambiguous
ITA1035	Italy	IT	ITH5	Emilia-Romagna	1	Temporary cessation of fishing activities	33	Operators	MS List of Operation	2019	7109.45	3910.2	3910.2		ambiguous
ITA1036	Italy	IT	ITH3	Veneto	1	Temporary cessation of fishing activities	33	Operators	MS List of Operation	2019	5154.55	2835	0		ambiguous
ITA1037	Italy	IT	ITG2	Sardegna	1	Temporary cessation of fishing activities	33	Operators	MS List of Operation	2019	7469.09	4108	4108		ambiguous
ITA1038	Italy	IT	ITF6	Calabria	1	Temporary cessation of fishing activities	33	Operators	MS List of Operation	2019	2654.55	1460	1460		ambiguous
ITA1039	Italy	IT	ITI1	Toscana	1	Temporary cessation of fishing activities	33	Operators	MS List of Operation	2019	3264	1795.2	1795.2		ambiguous
ITA1040	Italy	IT	ITH5	Emilia-Romagna	1	Temporary cessation of fishing activities	33	Operators	MS List of Operation	2019	3436.36	1890	1890		ambiguous
ITA1041	Italy	IT	ITG2	Sardegna	1	Temporary cessation of fishing activities	33	Operators	MS List of Operation	2019	15600	8580	8580		ambiguous
ITA1042	Italy	IT	ITH5	Emilia-Romagna	1	Temporary cessation of fishing activities	33	Operators	MS List of Operation	2019	12000	6600	6600		ambiguous
ITA1043	Italy	IT	ITF6	Calabria	1	Temporary cessation of fishing activities	33	Operators	MS List of Operation	2019	2810.91	1546	1546		ambiguous
ITA1044	Italy	IT	ITF3	Campania	1	Temporary cessation of fishing activities	33	Operators	MS List of Operation	2019	4593.27	2526.3	2526.3		ambiguous
ITA1045	Italy	IT	ITH5	Emilia-Romagna	1	Temporary cessation of fishing activities	33	Operators	MS List of Operation	2019	3749.09	2062	2062		ambiguous
ITA1046	Italy	IT	ITH5	Emilia-Romagna	1	Temporary cessation of fishing activities	33	Operators	MS List of Operation	2019	3592.73	1976	1976		ambiguous
ITA1047	Italy	IT	ITG2	Sardegna	1	Temporary cessation of fishing activities	33	Operators	MS List of Operation	2019	12300	6765	6765		ambiguous
ITA1048	Italy	IT	ITF3	Campania	1	Temporary cessation of fishing activities	33	Operators	MS List of Operation	2019	4264.91	2345.7	2345.7		ambiguous
ITA1049	Italy	IT	ITF6	Calabria	1	Temporary cessation of fishing activities	33	Operators	MS List of Operation	2019	4218.18	2320	2320		ambiguous
ITA1050	Italy	IT	ITF3	Campania	1	Temporary cessation of fishing activities	33	Operators	MS List of Operation	2019	4100.73	2255.4	2255.4		ambiguous
ITA1051	Italy	IT	ITF3	Campania	1	Temporary cessation of fishing activities	33	Operators	MS List of Operation	2019	1216	668.8	668.8		ambiguous
ITA1052	Italy	IT	ITF6	Calabria	1	Temporary cessation of fishing activities	33	Operators	MS List of Operation	2019	3436.36	1890	1890		ambiguous
ITA1053	Italy	IT	ITF6	Calabria	1	Temporary cessation of fishing activities	33	Operators	MS List of Operation	2019	2050.91	1128	1128		ambiguous
ITA1054	Italy	IT	ITF3	Campania	1	Temporary cessation of fishing activities	33	Operators	MS List of Operation	2019	9640.91	5302.5	5302.5		ambiguous
ITA1055	Italy	IT	ITF3	Campania	1	Temporary cessation of fishing activities	33	Operators	MS List of Operation	2019	2672	1469.6	1469.6		ambiguous
ITA1056	Italy	IT	ITG2	Sardegna	1	Temporary cessation of fishing activities	33	Operators	MS List of Operation	2019	2256	1240.8	1240.8		ambiguous
ITA1057	Italy	IT	ITF6	Calabria	1	Temporary cessation of fishing activities	33	Operators	MS List of Operation	2019	3123.64	1718	1718		ambiguous
ITA1058	Italy	IT	ITF3	Campania	1	Temporary cessation of fishing activities	33	Operators	MS List of Operation	2019	4429.09	2436	2436		ambiguous
ITA1059	Italy	IT	ITF3	Campania	1	Temporary cessation of fishing activities	33	Operators	MS List of Operation	2019	5398.91	2969.4	2969.4		ambiguous
ITA1060	Italy	IT	ITG2	Sardegna	1	Temporary cessation of fishing activities	33	Operators	MS List of Operation	2019	2256	1240.8	1240.8		ambiguous
ITA1061	Italy	IT	ITF6	Calabria	1	Temporary cessation of fishing activities	33	Operators	MS List of Operation	2019	2050.91	1128	1128		ambiguous
ITA1062	Italy	IT	ITH3	Veneto	7	technical assistance referred to in Article 59(1) of Regulation (EU) No 1303/2013	78	other	MS List of Operation	2019	323.418	177.88	177.88		NA
ITA1063	Italy	IT	ITF6	Calabria	7	technical assistance referred to in Article 59(1) of Regulation (EU) No 1303/2013	78	other	MS List of Operation	2019	2112.93	1162.11	1162.11		NA
ITA1064	Italy	IT	ITF4	Puglia	7	technical assistance referred to in Article 59(1) of Regulation (EU) No 1303/2013	78	other	MS List of Operation	2019	900.945	495.52	495.52		NA
ITA1065	Italy	IT	ITI1	Toscana	1	Temporary cessation of fishing activities	33	Operators	MS List of Operation	2019	3123.64	1718	1718		ambiguous
ITA1066	Italy	IT	ITH3	Veneto	1	Temporary cessation of fishing activities	33	Operators	MS List of Operation	2019	14863.6	8175	8175		ambiguous
ITA1067	Italy	IT	ITH5	Emilia-Romagna	1	Temporary cessation of fishing activities	33	Operators	MS List of Operation	2019	4921.64	2706.9	2706.9		ambiguous
ITA1068	Italy	IT	ITH5	Emilia-Romagna	2	Productive investments in aquaculture	48	other	MS List of Operation	2019	50329.1	27681	27681	1	NA
ITA1069	Italy	IT	ITG2	Sardegna	1	Temporary cessation of fishing activities	33	Operators	MS List of Operation	2019	8700	4785	4785		ambiguous
ITA1070	Italy	IT	ITF3	Campania	1	Temporary cessation of fishing activities	33	Operators	MS List of Operation	2019	3115.64	1713.6	1713.6		ambiguous
ITA1071	Italy	IT	ITF3	Campania	1	Temporary cessation of fishing activities	33	Operators	MS List of Operation	2019	4812	2646.6	2646.6		ambiguous
ITA1072	Italy	IT	ITG2	Sardegna	1	Temporary cessation of fishing activities	33	Operators	MS List of Operation	2019	15760	8668	8668		ambiguous
ITA1073	Italy	IT	ITF3	Campania	1	Temporary cessation of fishing activities	33	Operators	MS List of Operation	2019	4921.64	2706.9	2706.9		ambiguous
ITA1074	Italy	IT	ITF3	Campania	1	Temporary cessation of fishing activities	33	Operators	MS List of Operation	2019	7960	4378	4378		ambiguous
ITA1075	Italy	IT	ITG2	Sardegna	1	Temporary cessation of fishing activities	33	Operators	MS List of Operation	2019	3608	1984.4	1984.4		ambiguous
ITA1076	Italy	IT	ITF6	Calabria	1	Temporary cessation of fishing activities	33	Operators	MS List of Operation	2019	3749.09	2062	2062		ambiguous
ITA1077	Italy	IT	ITG2	Sardegna	1	Temporary cessation of fishing activities	33	Operators	MS List of Operation	2019	16654.5	9160	9160		ambiguous
ITA1078	Italy	IT	ITF6	Calabria	1	Temporary cessation of fishing activities	33	Operators	MS List of Operation	2019	2967.27	1632	1632		ambiguous
ITA1079	Italy	IT	ITF3	Campania	1	Temporary cessation of fishing activities	33	Operators	MS List of Operation	2019	3092	1700.6	1700.6		ambiguous
ITA1080	Italy	IT	ITF3	Campania	1	Temporary cessation of fishing activities	33	Operators	MS List of Operation	2019	3444	1894.2	1894.2		ambiguous
ITA1081	Italy	IT	ITG2	Sardegna	1	Temporary cessation of fishing activities	33	Operators	MS List of Operation	2019	18480	10164	10164		ambiguous
ITA1082	Italy	IT	ITF6	Calabria	1	Temporary cessation of fishing activities	33	Operators	MS List of Operation	2019	4687.27	2578	2578		ambiguous
ITA1083	Italy	IT	ITF6	Calabria	1	Temporary cessation of fishing activities	33	Operators	MS List of Operation	2019	3092	1700.6	1700.6		ambiguous
ITA1084	Italy	IT	ITF3	Campania	1	Temporary cessation of fishing activities	33	Operators	MS List of Operation	2019	6168	3392.4	3392.4		ambiguous
ITA1085	Italy	IT	ITG2	Sardegna	1	Temporary cessation of fishing activities	33	Operators	MS List of Operation	2019	18174.5	9996	9996		ambiguous
ITA1086	Italy	IT	ITF6	Calabria	1	Temporary cessation of fishing activities	33	Operators	MS List of Operation	2019	2967.27	1632	1632		ambiguous
ITA1087	Italy	IT	ITF6	Calabria	1	Temporary cessation of fishing activities	33	Operators	MS List of Operation	2019	3780	2079	2079		ambiguous
ITA1088	Italy	IT	ITF3	Campania	1	Temporary cessation of fishing activities	33	Operators	MS List of Operation	2019	13600	7480	7480		ambiguous
ITA1089	Italy	IT	ITG2	Sardegna	1	Temporary cessation of fishing activities	33	Operators	MS List of Operation	2019	19040	10472	10472		ambiguous
ITA1090	Italy	IT	ITF6	Calabria	1	Temporary cessation of fishing activities	33	Operators	MS List of Operation	2019	3123.64	1718	1718		ambiguous
ITA1091	Italy	IT	ITF6	Calabria	1	Temporary cessation of fishing activities	33	Operators	MS List of Operation	2019	6552	3603.6	3603.6		ambiguous
ITA1092	Italy	IT	ITF6	Calabria	1	Temporary cessation of fishing activities	33	Operators	MS List of Operation	2019	3280	1804	1804		ambiguous
ITA1093	Italy	IT	ITF6	Calabria	1	Temporary cessation of fishing activities	33	Operators	MS List of Operation	2019	3436	1889.8	1889.8		ambiguous
ITA1094	Italy	IT	ITF4	Puglia	1	Temporary cessation of fishing activities	33	Operators	MS List of Operation	2019	3264	1795.2	0		ambiguous
ITA1095	Italy	IT	ITF6	Calabria	1	Temporary cessation of fishing activities	33	Operators	MS List of Operation	2019	4843.64	2664	2664		ambiguous
ITA1096	Italy	IT	ITF6	Calabria	1	Temporary cessation of fishing activities	33	Operators	MS List of Operation	2019	3608	1984.4	1984.4		ambiguous
ITA1097	Italy	IT	ITH5	Emilia-Romagna	1	Ensuring of a balance between fishing capacity and available fishing opportunities: Permanent cessation of fishing activities	34	Operators	MS List of Operation	2019	222000	122100	119265	1	ambiguous
ITA1098	Italy	IT	ITI1	Toscana	7	technical assistance referred to in Article 59(1) of Regulation (EU) No 1303/2013	78	other	MS List of Operation	2019	242	133.1	133.1		NA
ITA1099	Italy	IT	ITF3	Campania	7	technical assistance referred to in Article 59(1) of Regulation (EU) No 1303/2013	78	other	MS List of Operation	2019	645.673	355.12	355.12		NA
ITA1100	Italy	IT	ITI1	Toscana	7	technical assistance referred to in Article 59(1) of Regulation (EU) No 1303/2013	78	other	MS List of Operation	2019	1721.13	946.62	946.62		NA
ITA1101	Italy	IT	ITI1	Toscana	1	Temporary cessation of fishing activities	33	Operators	MS List of Operation	2019	2810.91	1546	1546		ambiguous
ITA1102	Italy	IT	ITH3	Veneto	1	Temporary cessation of fishing activities	33	Operators	MS List of Operation	2019	8061.82	4434	4434		ambiguous
ITA1103	Italy	IT	ITH5	Emilia-Romagna	1	Temporary cessation of fishing activities	33	Operators	MS List of Operation	2019	2951.45	1623.3	1623.3		ambiguous
ITA1104	Italy	IT	ITH3	Veneto	1	Temporary cessation of fishing activities	33	Operators	MS List of Operation	2019	2951.45	1623.3	0		ambiguous
ITA1105	Italy	IT	ITF6	Calabria	1	Temporary cessation of fishing activities	33	Operators	MS List of Operation	2019	2050.91	1128	1128		ambiguous
ITA1106	Italy	IT	ITF6	Calabria	1	Temporary cessation of fishing activities	33	Operators	MS List of Operation	2019	2672	1469.6	1469.6		ambiguous
ITA1107	Italy	IT	ITF6	Calabria	1	Temporary cessation of fishing activities	33	Operators	MS List of Operation	2019	3123.64	1718	1718		ambiguous
ITA1108	Italy	IT	ITF6	Calabria	1	Temporary cessation of fishing activities	33	Operators	MS List of Operation	2019	4124	2268.2	2268.2		ambiguous
ITA1109	Italy	IT	ITF6	Calabria	1	Temporary cessation of fishing activities	33	Operators	MS List of Operation	2019	3280	1804	1804		ambiguous
ITA1110	Italy	IT	ITF6	Calabria	1	Temporary cessation of fishing activities	33	Operators	MS List of Operation	2019	4124	2268.2	2268.2		ambiguous
ITA1111	Italy	IT	ITF6	Calabria	1	Temporary cessation of fishing activities	33	Operators	MS List of Operation	2019	1861.82	1024	1024		ambiguous
ITA1112	Italy	IT	ITF6	Calabria	1	Temporary cessation of fishing activities	33	Operators	MS List of Operation	2019	2048	1126.4	1126.4		ambiguous
ITA1113	Italy	IT	ITF6	Calabria	1	Temporary cessation of fishing activities	33	Operators	MS List of Operation	2019	2429.09	1336	1336		ambiguous
ITA1114	Italy	IT	ITF6	Calabria	1	Temporary cessation of fishing activities	33	Operators	MS List of Operation	2019	4124	2268.2	2268.2		ambiguous
ITA1115	Italy	IT	ITF6	Calabria	1	Temporary cessation of fishing activities	33	Operators	MS List of Operation	2019	3280	1804	1804		ambiguous
ITA1116	Italy	IT	ITF6	Calabria	1	Temporary cessation of fishing activities	33	Operators	MS List of Operation	2019	3592.73	1976	1976		ambiguous
ITA1117	Italy	IT	ITF6	Calabria	1	Temporary cessation of fishing activities	33	Operators	MS List of Operation	2019	7448	4096.4	4096.4		ambiguous
ITA1118	Italy	IT	ITF6	Calabria	1	Temporary cessation of fishing activities	33	Operators	MS List of Operation	2019	3280	1804	1804		ambiguous
ITA1119	Italy	IT	ITF6	Calabria	1	Temporary cessation of fishing activities	33	Operators	MS List of Operation	2019	3264	1795.2	1795.2		ambiguous
ITA1120	Italy	IT	ITF6	Calabria	1	Temporary cessation of fishing activities	33	Operators	MS List of Operation	2019	3436	1889.8	1889.8		ambiguous
ITA1122	Italy	IT	ITI1	Toscana	7	technical assistance referred to in Article 59(1) of Regulation (EU) No 1303/2013	78	Public	MS List of Operation	2019	1.62327e+06	892796	507970		NA
ITA1123	Italy	IT	ITF4	Puglia	7	technical assistance referred to in Article 59(1) of Regulation (EU) No 1303/2013	78	other	MS List of Operation	2019	216.945	119.32	119.32		NA
ITA1124	Italy	IT	ITF1	Abruzzo	7	technical assistance referred to in Article 59(1) of Regulation (EU) No 1303/2013	78	other	MS List of Operation	2019	850	467.5	467.5		NA
ITA1125	Italy	IT	ITF3	Campania	7	technical assistance referred to in Article 59(1) of Regulation (EU) No 1303/2013	78	other	MS List of Operation	2019	319350	175643	54384		NA
ITA1126	Italy	IT	ITH5	Emilia-Romagna	7	technical assistance referred to in Article 59(1) of Regulation (EU) No 1303/2013	78	other	MS List of Operation	2019	1151.64	633.4	633.4		NA
ITA1127	Italy	IT	ITF4	Puglia	7	technical assistance referred to in Article 59(1) of Regulation (EU) No 1303/2013	78	other	MS List of Operation	2019	21272.7	11700	2036.77		NA
ITA1128	Italy	IT	ITG1	Sicilia	7	technical assistance referred to in Article 59(1) of Regulation (EU) No 1303/2013	78	other	MS List of Operation	2019	22181.8	12200	12200		NA
ITA1129	Italy	IT	ITF4	Puglia	7	technical assistance referred to in Article 59(1) of Regulation (EU) No 1303/2013	78	other	MS List of Operation	2019	1507	828.85	828.85		NA
ITA1130	Italy	IT	ITH4	Friuli-Venezia Giulia	1	Temporary cessation of fishing activities	33	Operators	MS List of Operation	2019	8061.82	4434	4434		ambiguous
ITA1131	Italy	IT	ITI3	Marche	1	Temporary cessation of fishing activities	33	Operators	MS List of Operation	2019	17727.3	9750	9750		ambiguous
ITA1132	Italy	IT	ITH5	Emilia-Romagna	1	Temporary cessation of fishing activities	33	Operators	MS List of Operation	2019	1756.36	966	966		ambiguous
ITA1133	Italy	IT	ITH4	Friuli-Venezia Giulia	1	Temporary cessation of fishing activities	33	Operators	MS List of Operation	2019	4100.73	2255.4	0		ambiguous
ITA1134	Italy	IT	ITF3	Campania	1	Energy efficiency and mitigation of climate change	41	Operators	MS List of Operation	2019	54381.8	29910	0	1	capacity enhancing
ITA1135	Italy	IT	ITF3	Campania	1	Energy efficiency and mitigation of climate change	41	Operators	MS List of Operation	2019	37672.7	20720	0	1	capacity enhancing
ITA1136	Italy	IT	ITI3	Marche	1	Innovation linked to the conservation of marine biological resources	39	other	MS List of Operation	2019	247273	136000	0		beneficial
ITA1137	Italy	IT	ITF4	Puglia	1	Strengthening technological development and innovation, including increasing energy efficiency, and knowledge transfer: Innovation	26	other	MS List of Operation	2019	360909	198500	79080		beneficial
ITA1138	Italy	IT	ITH5	Emilia-Romagna	2	Productive investments in aquaculture	48	other	MS List of Operation	2019	45813.6	25197.5	25092.5	1	NA
ITA1139	Italy	IT	ITC3	Liguria	2	Productive investments in aquaculture	48	other	MS List of Operation	2019	22603.6	12432	12400	1	NA
ITA1140	Italy	IT	ITF4	Puglia	2	Productive investments in aquaculture	48	other	MS List of Operation	2019	686214	377418	339676	1	NA
ITA1141	Italy	IT	ITG2	Sardegna	2	Productive investments in aquaculture	48	other	MS List of Operation	2019	138947	76421	30568.4	1	NA
ITA1142	Italy	IT	ITI1	Toscana	2	Productive investments in aquaculture	48	other	MS List of Operation	2019	411675	226421	172095	1	NA
ITA1143	Italy	IT	ITG2	Sardegna	1	Limitation of the impact of fishing on the marine environment and adaptation of fishing to the protection of species	38	Operators	MS List of Operation	2019	13259.7	7292.84	0	1	beneficial
ITA1144	Italy	IT	ITI3	Marche	5	Marketing measures	68	Public	MS List of Operation	2019	43985.5	24192	19353.6		capacity enhancing
ITA1145	Italy	IT	ITI3	Marche	5	Marketing measures	68	Public	MS List of Operation	2019	39836.4	21910	0		capacity enhancing
ITA1146	Italy	IT	ITG1	Sicilia	5	Marketing measures	68	other	MS List of Operation	2019	88682.9	48775.6	48775.6		capacity enhancing
ITA1147	Italy	IT	ITF3	Campania	5	Marketing measures	68	Public	MS List of Operation	2019	363636	200000	126828		capacity enhancing
ITA1148	Italy	IT	ITH4	Friuli-Venezia Giulia	5	Marketing measures	68	Public	MS List of Operation	2019	79521.8	43737	43737		capacity enhancing
ITA1149	Italy	IT	ITF3	Campania	1	Fishing ports, landing sites, auction halls and shelters	43	Public	MS List of Operation	2019	819109	450510	180000	1	capacity enhancing
ITA1150	Italy	IT	ITF1	Abruzzo	5	Production and marketing plans	66	other	MS List of Operation	2019	63500.9	34925.5	0		capacity enhancing
ITA1151	Italy	IT	ITG1	Sicilia	1	Protection and restoration of marine biodiversity and ecosystems and compensation regimes in the framework of sustainable fishing activities	40	Public	MS List of Operation	2019	90909.1	50000	50000	1	beneficial
ITA1152	Italy	IT	ITG2	Sardegna	1	Protection and restoration of marine biodiversity and ecosystems and compensation regimes in the framework of sustainable fishing activities	40	Operators	MS List of Operation	2019	8878.18	4883	4883	1	beneficial
ITA1153	Italy	IT	ITF3	Campania	1	Enhancement of the competitiveness and viability of fisheries enterprises, including of small–scale coastal fleet, and the improvement of safety and working conditions: Health and safety	32	Operators	MS List of Operation	2019	52247.3	28736	0		beneficial
ITA1154	Italy	IT	ITF1	Abruzzo	4	Implementation of community–led local development strategies	63	other	MS List of Operation	2019	636364	350000	233339		ambiguous
ITA1155	Italy	IT	ITF1	Abruzzo	4	Implementation of community–led local development strategies	63	other	MS List of Operation	2019	54545.5	30000	30000		ambiguous
ITA1156	Italy	IT	ITF1	Abruzzo	4	Implementation of community–led local development strategies	63	other	MS List of Operation	2019	400000	220000	171879		ambiguous
ITA1157	Italy	IT	ITG1	Sicilia	5	Processing of fishery and aquaculture products	69	other	MS List of Operation	2019	57548.1	31651.5	29230.8		capacity enhancing
ITA1158	Italy	IT	ITF6	Calabria	5	Processing of fishery and aquaculture products	69	other	MS List of Operation	2019	1.34623e+06	740425	654360		capacity enhancing
ITA1159	Italy	IT	ITF3	Campania	5	Processing of fishery and aquaculture products	69	other	MS List of Operation	2019	193964	106680	106680		capacity enhancing
ITA1160	Italy	IT	ITH5	Emilia-Romagna	5	Processing of fishery and aquaculture products	69	other	MS List of Operation	2019	875424	481483	277712		capacity enhancing
ITA1161	Italy	IT	ITF4	Puglia	5	Processing of fishery and aquaculture products	69	other	MS List of Operation	2019	1.31901e+06	725455	0		capacity enhancing
ITA1162	Italy	IT	ITI1	Toscana	5	Processing of fishery and aquaculture products	69	other	MS List of Operation	2019	889091	489000	351705		capacity enhancing
ITA1163	Italy	IT	ITH3	Veneto	5	Processing of fishery and aquaculture products	69	other	MS List of Operation	2019	777559	427658	230766		capacity enhancing
ITA1164	Italy	IT	ITF3	Campania	5	Processing of fishery and aquaculture products	69	other	MS List of Operation	2019	1.9649e+06	1.0807e+06	416128		capacity enhancing
ITA1165	Italy	IT	ITI1	Toscana	5	Processing of fishery and aquaculture products	69	other	MS List of Operation	2019	269556	148256	95491		capacity enhancing
ITA1166	Italy	IT	ITG2	Sardegna	1	Added value, product quality and use of unwanted catches	42	Operators	MS List of Operation	2019	34036.4	18720	18720		beneficial
ITA1167	Italy	IT	ITH5	Emilia-Romagna	1	Added value, product quality and use of unwanted catches	42	Operators	MS List of Operation	2019	42109.1	23160	22053		beneficial
ITA1168	Italy	IT	ITG1	Sicilia	1	Added value, product quality and use of unwanted catches	42	Operators	MS List of Operation	2019	72353.8	39794.6	15917.8		beneficial
ITA1169	Italy	IT	ITI1	Toscana	7	technical assistance referred to in Article 59(1) of Regulation (EU) No 1303/2013	78	other	MS List of Operation	2019	173.782	95.58	70.08		NA
ITA1170	Italy	IT	ITF3	Campania	7	technical assistance referred to in Article 59(1) of Regulation (EU) No 1303/2013	78	other	MS List of Operation	2019	1102.73	606.5	606.5		NA
ITA1171	Italy	IT	ITG1	Sicilia	7	technical assistance referred to in Article 59(1) of Regulation (EU) No 1303/2013	78	other	MS List of Operation	2019	1266.95	696.82	696.82		NA
ITA1172	Italy	IT	ITI1	Toscana	1	Temporary cessation of fishing activities	33	Operators	MS List of Operation	2019	6538.18	3596	3596		ambiguous
ITA1173	Italy	IT	ITH3	Veneto	1	Temporary cessation of fishing activities	33	Operators	MS List of Operation	2019	4075.82	2241.7	2241.7		ambiguous
ITA1174	Italy	IT	ITH5	Emilia-Romagna	1	Temporary cessation of fishing activities	33	Operators	MS List of Operation	2019	9927.27	5460	5460		ambiguous
ITA1175	Italy	IT	ITH3	Veneto	1	Temporary cessation of fishing activities	33	Operators	MS List of Operation	2019	2951.45	1623.3	0		ambiguous
ITA1176	Italy	IT	ITH5	Emilia-Romagna	2	Productive investments in aquaculture	48	other	MS List of Operation	2019	64510.9	35481	35481	1	NA
ITA1177	Italy	IT	ITF6	Calabria	1	Temporary cessation of fishing activities	33	Operators	MS List of Operation	2019	4468	2457.4	2457.4		ambiguous
ITA1178	Italy	IT	ITF4	Puglia	1	Temporary cessation of fishing activities	33	Operators	MS List of Operation	2019	4374.55	2406	2406		ambiguous
ITA1179	Italy	IT	ITF6	Calabria	1	Temporary cessation of fishing activities	33	Operators	MS List of Operation	2019	3092	1700.6	1700.6		ambiguous
ITA1180	Italy	IT	ITF4	Puglia	1	Temporary cessation of fishing activities	33	Operators	MS List of Operation	2019	7118.18	3915	3915		ambiguous
ITA1181	Italy	IT	ITF6	Calabria	1	Temporary cessation of fishing activities	33	Operators	MS List of Operation	2019	2967.27	1632	1632		ambiguous
ITA1182	Italy	IT	ITF6	Calabria	1	Temporary cessation of fishing activities	33	Operators	MS List of Operation	2019	6936	3814.8	3814.8		ambiguous
ITA1183	Italy	IT	ITF4	Puglia	1	Temporary cessation of fishing activities	33	Operators	MS List of Operation	2019	3280	1804	1804		ambiguous
ITA1184	Italy	IT	ITF6	Calabria	1	Temporary cessation of fishing activities	33	Operators	MS List of Operation	2019	9100	5005	5005		ambiguous
ITA1185	Italy	IT	ITF4	Puglia	1	Temporary cessation of fishing activities	33	Operators	MS List of Operation	2019	9181.82	5050	5050		ambiguous
ITA1186	Italy	IT	ITF6	Calabria	1	Temporary cessation of fishing activities	33	Operators	MS List of Operation	2019	3436.36	1890	1890		ambiguous
ITA1187	Italy	IT	ITF6	Calabria	1	Temporary cessation of fishing activities	33	Operators	MS List of Operation	2019	3436	1889.8	1889.8		ambiguous
ITA1188	Italy	IT	ITF4	Puglia	1	Temporary cessation of fishing activities	33	Operators	MS List of Operation	2019	2050.91	1128	1128		ambiguous
ITA1189	Italy	IT	ITF6	Calabria	1	Temporary cessation of fishing activities	33	Operators	MS List of Operation	2019	2429.09	1336	1336		ambiguous
ITA1190	Italy	IT	ITF4	Puglia	1	Temporary cessation of fishing activities	33	Operators	MS List of Operation	2019	13972.7	7685	7685		ambiguous
ITA1191	Italy	IT	ITF6	Calabria	1	Temporary cessation of fishing activities	33	Operators	MS List of Operation	2019	3749.09	2062	2062		ambiguous
ITA1192	Italy	IT	ITF6	Calabria	1	Temporary cessation of fishing activities	33	Operators	MS List of Operation	2019	3608	1984.4	1984.4		ambiguous
ITA1193	Italy	IT	ITF4	Puglia	1	Temporary cessation of fishing activities	33	Operators	MS List of Operation	2019	7455.64	4100.6	4100.6		ambiguous
ITA1194	Italy	IT	ITF6	Calabria	1	Temporary cessation of fishing activities	33	Operators	MS List of Operation	2019	3436.36	1890	1890		ambiguous
ITA1195	Italy	IT	ITF6	Calabria	1	Temporary cessation of fishing activities	33	Operators	MS List of Operation	2019	2464	1355.2	1355.2		ambiguous
ITA1196	Italy	IT	ITF4	Puglia	1	Temporary cessation of fishing activities	33	Operators	MS List of Operation	2019	3905.45	2148	2148		ambiguous
ITA1197	Italy	IT	ITF6	Calabria	1	Temporary cessation of fishing activities	33	Operators	MS List of Operation	2019	6305.45	3468	3468		ambiguous
ITA1198	Italy	IT	ITF6	Calabria	1	Temporary cessation of fishing activities	33	Operators	MS List of Operation	2019	3952	2173.6	2173.6		ambiguous
ITA1199	Italy	IT	ITF6	Calabria	1	Temporary cessation of fishing activities	33	Operators	MS List of Operation	2019	7003.64	3852	3852		ambiguous
ITA1200	Italy	IT	ITF6	Calabria	1	Temporary cessation of fishing activities	33	Operators	MS List of Operation	2019	6424	3533.2	3533.2		ambiguous
ITA1201	Italy	IT	ITC3	Liguria	7	technical assistance referred to in Article 59(1) of Regulation (EU) No 1303/2013	78	other	MS List of Operation	2019	1021.27	561.7	561.7		NA
ITA1202	Italy	IT	ITI1	Toscana	7	technical assistance referred to in Article 59(1) of Regulation (EU) No 1303/2013	78	other	MS List of Operation	2019	4.58897e+06	2523936	1.62253e+06		NA
ITA1203	Italy	IT	ITI1	Toscana	7	technical assistance referred to in Article 59(1) of Regulation (EU) No 1303/2013	78	other	MS List of Operation	2019	1505.67	828.12	828.12		NA
ITA1204	Italy	IT	ITI3	Marche	7	technical assistance referred to in Article 59(1) of Regulation (EU) No 1303/2013	78	other	MS List of Operation	2019	372.727	205	205		NA
ITA1205	Italy	IT	ITF3	Campania	1	Temporary cessation of fishing activities	33	Operators	MS List of Operation	2019	9000	4950	4950		ambiguous
ITA1206	Italy	IT	ITH3	Veneto	1	Temporary cessation of fishing activities	33	Operators	MS List of Operation	2019	11863.6	6525	6525		ambiguous
ITA1207	Italy	IT	ITH3	Veneto	1	Temporary cessation of fishing activities	33	Operators	MS List of Operation	2019	7353.82	4044.6	0		ambiguous
ITA1208	Italy	IT	ITF6	Calabria	1	Temporary cessation of fishing activities	33	Operators	MS List of Operation	2019	5025.45	2764	2764		ambiguous
ITA1209	Italy	IT	ITF4	Puglia	1	Temporary cessation of fishing activities	33	Operators	MS List of Operation	2019	3592.73	1976	1976		ambiguous
ITA1210	Italy	IT	ITF6	Calabria	1	Temporary cessation of fishing activities	33	Operators	MS List of Operation	2019	2240	1232	1232		ambiguous
ITA1211	Italy	IT	ITF4	Puglia	1	Temporary cessation of fishing activities	33	Operators	MS List of Operation	2019	7363.64	4050	4050		ambiguous
ITA1212	Italy	IT	ITF6	Calabria	1	Temporary cessation of fishing activities	33	Operators	MS List of Operation	2019	2810.91	1546	1546		ambiguous
ITA1213	Italy	IT	ITF6	Calabria	1	Temporary cessation of fishing activities	33	Operators	MS List of Operation	2019	3608	1984.4	1984.4		ambiguous
ITA1214	Italy	IT	ITF4	Puglia	1	Temporary cessation of fishing activities	33	Operators	MS List of Operation	2019	2429.09	1336	1336		ambiguous
ITA1215	Italy	IT	ITF6	Calabria	1	Temporary cessation of fishing activities	33	Operators	MS List of Operation	2019	3123.64	1718	1718		ambiguous
ITA1216	Italy	IT	ITF6	Calabria	1	Temporary cessation of fishing activities	33	Operators	MS List of Operation	2019	4124	2268.2	2268.2		ambiguous
ITA1217	Italy	IT	ITF4	Puglia	1	Temporary cessation of fishing activities	33	Operators	MS List of Operation	2019	4909.09	2700	2700		ambiguous
ITA1218	Italy	IT	ITF6	Calabria	1	Temporary cessation of fishing activities	33	Operators	MS List of Operation	2019	3749.09	2062	2062		ambiguous
ITA1219	Italy	IT	ITF6	Calabria	1	Temporary cessation of fishing activities	33	Operators	MS List of Operation	2019	7704	4237.2	4237.2		ambiguous
ITA1220	Italy	IT	ITF4	Puglia	1	Temporary cessation of fishing activities	33	Operators	MS List of Operation	2019	3749.09	2062	2062		ambiguous
ITA1221	Italy	IT	ITF6	Calabria	1	Temporary cessation of fishing activities	33	Operators	MS List of Operation	2019	2810.91	1546	1546		ambiguous
ITA1222	Italy	IT	ITF6	Calabria	1	Temporary cessation of fishing activities	33	Operators	MS List of Operation	2019	10600	5830	5830		ambiguous
ITA1223	Italy	IT	ITF4	Puglia	1	Temporary cessation of fishing activities	33	Operators	MS List of Operation	2019	2240	1232	1232		ambiguous
ITA1224	Italy	IT	ITF6	Calabria	1	Temporary cessation of fishing activities	33	Operators	MS List of Operation	2019	3749.09	2062	2062		ambiguous
ITA1225	Italy	IT	ITF6	Calabria	1	Temporary cessation of fishing activities	33	Operators	MS List of Operation	2019	4296	2362.8	2362.8		ambiguous
ITA1226	Italy	IT	ITF4	Puglia	1	Temporary cessation of fishing activities	33	Operators	MS List of Operation	2019	8760	4818	4818		ambiguous
ITA1227	Italy	IT	ITF6	Calabria	1	Temporary cessation of fishing activities	33	Operators	MS List of Operation	2019	3264	1795.2	1795.2		ambiguous
ITA1228	Italy	IT	ITF4	Puglia	1	Temporary cessation of fishing activities	33	Operators	MS List of Operation	2019	5723.64	3148	3148		ambiguous
ITA1229	Italy	IT	ITF6	Calabria	1	Temporary cessation of fishing activities	33	Operators	MS List of Operation	2019	3123.64	1718	1718		ambiguous
ITA1230	Italy	IT	ITF6	Calabria	1	Temporary cessation of fishing activities	33	Operators	MS List of Operation	2019	3092	1700.6	1700.6		ambiguous
ITA1231	Italy	IT	ITF4	Puglia	1	Temporary cessation of fishing activities	33	Operators	MS List of Operation	2019	2967.27	1632	1632		ambiguous
ITA1232	Italy	IT	ITF6	Calabria	1	Temporary cessation of fishing activities	33	Operators	MS List of Operation	2019	1861.82	1024	1024		ambiguous
ITA1233	Italy	IT	ITF6	Calabria	1	Temporary cessation of fishing activities	33	Operators	MS List of Operation	2019	3780	2079	2079		ambiguous
ITA1234	Italy	IT	ITI1	Toscana	7	technical assistance referred to in Article 59(1) of Regulation (EU) No 1303/2013	78	other	MS List of Operation	2019	198.182	109	109		NA
ITA1235	Italy	IT	ITF1	Abruzzo	7	technical assistance referred to in Article 59(1) of Regulation (EU) No 1303/2013	78	other	MS List of Operation	2019	428.764	235.82	235.82		NA
ITA1236	Italy	IT	ITI3	Marche	7	technical assistance referred to in Article 59(1) of Regulation (EU) No 1303/2013	78	other	MS List of Operation	2019	375.455	206.5	206.5		NA
ITA1237	Italy	IT	ITG1	Sicilia	1	Temporary cessation of fishing activities	33	Operators	MS List of Operation	2019	4530.91	2492	2492		ambiguous
ITA1238	Italy	IT	ITH3	Veneto	1	Temporary cessation of fishing activities	33	Operators	MS List of Operation	2019	17181.8	9450	9450		ambiguous
ITA1239	Italy	IT	ITH5	Emilia-Romagna	1	Temporary cessation of fishing activities	33	Operators	MS List of Operation	2019	3444	1894.2	1894.2		ambiguous
ITA1240	Italy	IT	ITH3	Veneto	1	Temporary cessation of fishing activities	33	Operators	MS List of Operation	2019	2550.55	1402.8	0		ambiguous
ITA1241	Italy	IT	ITH5	Emilia-Romagna	2	Productive investments in aquaculture	48	other	MS List of Operation	2019	42191	23205	23205	1	NA
ITA1242	Italy	IT	ITI1	Toscana	1	Protection and restoration of marine biodiversity and ecosystems and compensation regimes in the framework of sustainable fishing activities	40	Public	MS List of Operation	2019	683573	375965	150386	1	beneficial
ITA1243	Italy	IT	ITF4	Puglia	1	Temporary cessation of fishing activities	33	Operators	MS List of Operation	2019	4374.55	2406	2406		ambiguous
ITA1244	Italy	IT	ITF6	Calabria	1	Temporary cessation of fishing activities	33	Operators	MS List of Operation	2019	8909.09	4900	4900		ambiguous
ITA1245	Italy	IT	ITF6	Calabria	1	Temporary cessation of fishing activities	33	Operators	MS List of Operation	2019	6040	3322	3322		ambiguous
ITA1246	Italy	IT	ITF4	Puglia	1	Temporary cessation of fishing activities	33	Operators	MS List of Operation	2019	6936	3814.8	0		ambiguous
ITA1247	Italy	IT	ITF4	Puglia	1	Temporary cessation of fishing activities	33	Operators	MS List of Operation	2019	5141.82	2828	2828		ambiguous
ITA1248	Italy	IT	ITF6	Calabria	1	Temporary cessation of fishing activities	33	Operators	MS List of Operation	2019	4124	2268.2	2268.2		ambiguous
ITA1249	Italy	IT	ITF4	Puglia	1	Temporary cessation of fishing activities	33	Operators	MS List of Operation	2019	6305.45	3468	3468		ambiguous
ITA1250	Italy	IT	ITF6	Calabria	1	Temporary cessation of fishing activities	33	Operators	MS List of Operation	2019	5840	3212	3212		ambiguous
ITA1251	Italy	IT	ITF6	Calabria	1	Temporary cessation of fishing activities	33	Operators	MS List of Operation	2019	3092	1700.6	1700.6		ambiguous
ITA1252	Italy	IT	ITF4	Puglia	1	Temporary cessation of fishing activities	33	Operators	MS List of Operation	2019	8636.36	4750	4750		ambiguous
ITA1253	Italy	IT	ITF6	Calabria	1	Temporary cessation of fishing activities	33	Operators	MS List of Operation	2019	8272.73	4550	4550		ambiguous
ITA1254	Italy	IT	ITF6	Calabria	1	Temporary cessation of fishing activities	33	Operators	MS List of Operation	2019	3264	1795.2	1795.2		ambiguous
ITA1255	Italy	IT	ITF4	Puglia	1	Temporary cessation of fishing activities	33	Operators	MS List of Operation	2019	3436.36	1890	1890		ambiguous
ITA1256	Italy	IT	ITF6	Calabria	1	Temporary cessation of fishing activities	33	Operators	MS List of Operation	2019	3264	1795.2	1795.2		ambiguous
ITA1257	Italy	IT	ITF4	Puglia	1	Temporary cessation of fishing activities	33	Operators	MS List of Operation	2019	3436.36	1890	1890		ambiguous
ITA1258	Italy	IT	ITF6	Calabria	1	Temporary cessation of fishing activities	33	Operators	MS List of Operation	2019	5956.36	3276	3276		ambiguous
ITA1259	Italy	IT	ITF4	Puglia	1	Temporary cessation of fishing activities	33	Operators	MS List of Operation	2019	6421.82	3532	3532		ambiguous
ITA1260	Italy	IT	ITI1	Toscana	1	Temporary cessation of fishing activities	33	Operators	MS List of Operation	2019	8472	4659.6	4659.6		ambiguous
ITA1261	Italy	IT	ITF6	Calabria	1	Temporary cessation of fishing activities	33	Operators	MS List of Operation	2019	2256	1240.8	1240.8		ambiguous
ITA1262	Italy	IT	ITI1	Toscana	1	Temporary cessation of fishing activities	33	Operators	MS List of Operation	2019	9100	5005	5005		ambiguous
ITA1263	Italy	IT	ITF4	Puglia	1	Temporary cessation of fishing activities	33	Operators	MS List of Operation	2019	9000	4950	4950		ambiguous
ITA1264	Italy	IT	ITF6	Calabria	1	Temporary cessation of fishing activities	33	Operators	MS List of Operation	2019	8545.45	4700	4700		ambiguous
ITA1265	Italy	IT	ITF6	Calabria	1	Temporary cessation of fishing activities	33	Operators	MS List of Operation	2019	4468	2457.4	2457.4		ambiguous
ITA1266	Italy	IT	ITI1	Toscana	1	Temporary cessation of fishing activities	33	Operators	MS List of Operation	2019	3092	1700.6	1700.6		ambiguous
ITA1267	Italy	IT	ITF4	Puglia	1	Temporary cessation of fishing activities	33	Operators	MS List of Operation	2019	3905.45	2148	2148		ambiguous
ITA1268	Italy	IT	ITF6	Calabria	1	Temporary cessation of fishing activities	33	Operators	MS List of Operation	2019	2967.27	1632	1632		ambiguous
ITA1269	Italy	IT	ITF6	Calabria	1	Temporary cessation of fishing activities	33	Operators	MS List of Operation	2019	3436	1889.8	1889.8		ambiguous
ITA1270	Italy	IT	ITI1	Toscana	1	Temporary cessation of fishing activities	33	Operators	MS List of Operation	2019	4812	2646.6	2646.6		ambiguous
ITA1271	Italy	IT	ITF1	Abruzzo	7	technical assistance referred to in Article 59(1) of Regulation (EU) No 1303/2013	78	other	MS List of Operation	2019	591.127	325.12	325.12		NA
ITA1272	Italy	IT	ITH4	Friuli-Venezia Giulia	7	technical assistance referred to in Article 59(1) of Regulation (EU) No 1303/2013	78	other	MS List of Operation	2019	1678.42	923.13	916.63		NA
ITA1273	Italy	IT	ITF4	Puglia	7	technical assistance referred to in Article 59(1) of Regulation (EU) No 1303/2013	78	other	MS List of Operation	2019	373.364	205.35	205.35		NA
ITA1274	Italy	IT	ITG1	Sicilia	1	Temporary cessation of fishing activities	33	Operators	MS List of Operation	2019	19549.1	10752	10752		ambiguous
ITA1275	Italy	IT	ITH3	Veneto	1	Temporary cessation of fishing activities	33	Operators	MS List of Operation	2019	8236.36	4530	4530		ambiguous
ITA1276	Italy	IT	ITH5	Emilia-Romagna	1	Temporary cessation of fishing activities	33	Operators	MS List of Operation	2019	3444	1894.2	1894.2		ambiguous
ITA1277	Italy	IT	ITH3	Veneto	1	Temporary cessation of fishing activities	33	Operators	MS List of Operation	2019	6742.91	3708.6	0		ambiguous
ITA1278	Italy	IT	ITH5	Emilia-Romagna	2	Productive investments in aquaculture	48	other	MS List of Operation	2019	109239	60081.3	46616.5	1	NA
ITA1279	Italy	IT	ITF4	Puglia	1	Temporary cessation of fishing activities	33	Operators	MS List of Operation	2019	1294.55	712	712		ambiguous
ITA1280	Italy	IT	ITF6	Calabria	1	Temporary cessation of fishing activities	33	Operators	MS List of Operation	2019	1861.82	1024	1024		ambiguous
ITA1281	Italy	IT	ITF6	Calabria	1	Temporary cessation of fishing activities	33	Operators	MS List of Operation	2019	3608	1984.4	1984.4		ambiguous
ITA1282	Italy	IT	ITI1	Toscana	1	Temporary cessation of fishing activities	33	Operators	MS List of Operation	2019	7448	4096.4	4096.4		ambiguous
ITA1283	Italy	IT	ITF4	Puglia	1	Temporary cessation of fishing activities	33	Operators	MS List of Operation	2019	4061.82	2234	2234		ambiguous
ITA1284	Italy	IT	ITF6	Calabria	1	Temporary cessation of fishing activities	33	Operators	MS List of Operation	2019	5840	3212	3212		ambiguous
ITA1285	Italy	IT	ITI1	Toscana	1	Temporary cessation of fishing activities	33	Operators	MS List of Operation	2019	9000	4950	4950		ambiguous
ITA1286	Italy	IT	ITF4	Puglia	1	Temporary cessation of fishing activities	33	Operators	MS List of Operation	2019	2810.91	1546	1546		ambiguous
ITA1287	Italy	IT	ITF6	Calabria	1	Temporary cessation of fishing activities	33	Operators	MS List of Operation	2019	5258.18	2892	2892		ambiguous
ITA1288	Italy	IT	ITF6	Calabria	1	Temporary cessation of fishing activities	33	Operators	MS List of Operation	2019	3264	1795.2	1795.2		ambiguous
ITA1289	Italy	IT	ITI1	Toscana	1	Temporary cessation of fishing activities	33	Operators	MS List of Operation	2019	8344	4589.2	4589.2		ambiguous
ITA1290	Italy	IT	ITI1	Toscana	1	Temporary cessation of fishing activities	33	Operators	MS List of Operation	2019	6421.82	3532	3532		ambiguous
ITA1291	Italy	IT	ITF6	Calabria	1	Temporary cessation of fishing activities	33	Operators	MS List of Operation	2019	6189.09	3404	3404		ambiguous
ITA1292	Italy	IT	ITF6	Calabria	1	Temporary cessation of fishing activities	33	Operators	MS List of Operation	2019	11900	6545	6545		ambiguous
ITA1293	Italy	IT	ITI1	Toscana	1	Temporary cessation of fishing activities	33	Operators	MS List of Operation	2019	3264	1795.2	1795.2		ambiguous
ITA1294	Italy	IT	ITI1	Toscana	1	Temporary cessation of fishing activities	33	Operators	MS List of Operation	2019	2240	1232	1232		ambiguous
ITA1295	Italy	IT	ITF6	Calabria	1	Temporary cessation of fishing activities	33	Operators	MS List of Operation	2019	7120	3916	3916		ambiguous
ITA1296	Italy	IT	ITI1	Toscana	1	Temporary cessation of fishing activities	33	Operators	MS List of Operation	2019	10900	5995	5995		ambiguous
ITA1297	Italy	IT	ITF4	Puglia	1	Temporary cessation of fishing activities	33	Operators	MS List of Operation	2019	3592.73	1976	1976		ambiguous
ITA1298	Italy	IT	ITF6	Calabria	1	Temporary cessation of fishing activities	33	Operators	MS List of Operation	2019	10818.2	5950	5950		ambiguous
ITA1299	Italy	IT	ITF6	Calabria	1	Temporary cessation of fishing activities	33	Operators	MS List of Operation	2019	2048	1126.4	1126.4		ambiguous
ITA1300	Italy	IT	ITI1	Toscana	1	Temporary cessation of fishing activities	33	Operators	MS List of Operation	2019	3092	1700.6	1700.6		ambiguous
ITA1301	Italy	IT	ITF4	Puglia	1	Temporary cessation of fishing activities	33	Operators	MS List of Operation	2019	6654.55	3660	3660		ambiguous
ITA1302	Italy	IT	ITF6	Calabria	1	Temporary cessation of fishing activities	33	Operators	MS List of Operation	2019	4530.91	2492	2492		ambiguous
ITA1303	Italy	IT	ITF6	Calabria	1	Temporary cessation of fishing activities	33	Operators	MS List of Operation	2019	4984	2741.2	2741.2		ambiguous
ITA1304	Italy	IT	ITI1	Toscana	1	Temporary cessation of fishing activities	33	Operators	MS List of Operation	2019	2464	1355.2	1355.2		ambiguous
ITA1305	Italy	IT	ITF4	Puglia	1	Temporary cessation of fishing activities	33	Operators	MS List of Operation	2019	9181.82	5050	5050		ambiguous
ITA1306	Italy	IT	ITF6	Calabria	1	Temporary cessation of fishing activities	33	Operators	MS List of Operation	2019	8216	4518.8	4518.8		ambiguous
ITA1307	Italy	IT	ITI1	Toscana	1	Temporary cessation of fishing activities	33	Operators	MS List of Operation	2019	8216	4518.8	4518.8		ambiguous
ITA1308	Italy	IT	ITF4	Puglia	1	Temporary cessation of fishing activities	33	Operators	MS List of Operation	2019	5723.64	3148	3148		ambiguous
ITA1309	Italy	IT	ITF6	Calabria	1	Temporary cessation of fishing activities	33	Operators	MS List of Operation	2019	2240	1232	1232		ambiguous
ITA1310	Italy	IT	ITI1	Toscana	1	Temporary cessation of fishing activities	33	Operators	MS List of Operation	2019	4984	2741.2	2741.2		ambiguous
ITA1311	Italy	IT	ITF4	Puglia	1	Temporary cessation of fishing activities	33	Operators	MS List of Operation	2019	4687.27	2578	2578		ambiguous
ITA1312	Italy	IT	ITF6	Calabria	1	Temporary cessation of fishing activities	33	Operators	MS List of Operation	2019	2967.27	1632	1632		ambiguous
ITA1313	Italy	IT	ITF6	Calabria	1	Temporary cessation of fishing activities	33	Operators	MS List of Operation	2019	2464	1355.2	1355.2		ambiguous
ITA1314	Italy	IT	ITI1	Toscana	1	Temporary cessation of fishing activities	33	Operators	MS List of Operation	2019	4812	2646.6	2646.6		ambiguous
ITA1315	Italy	IT	ITI1	Toscana	7	technical assistance referred to in Article 59(1) of Regulation (EU) No 1303/2013	78	other	MS List of Operation	2019	682.582	375.42	375.42		NA
ITA1316	Italy	IT	ITG1	Sicilia	7	technical assistance referred to in Article 59(1) of Regulation (EU) No 1303/2013	78	other	MS List of Operation	2019	716.436	394.04	394.04		NA
ITA1317	Italy	IT	ITF4	Puglia	7	technical assistance referred to in Article 59(1) of Regulation (EU) No 1303/2013	78	other	MS List of Operation	2019	1065.84	586.21	586.21		NA
ITA1318	Italy	IT	ITF3	Campania	1	Temporary cessation of fishing activities	33	Operators	MS List of Operation	2019	12654.5	6960	6960		ambiguous
ITA1319	Italy	IT	ITH3	Veneto	1	Temporary cessation of fishing activities	33	Operators	MS List of Operation	2019	22472.7	12360	12360		ambiguous
ITA1320	Italy	IT	ITH5	Emilia-Romagna	1	Temporary cessation of fishing activities	33	Operators	MS List of Operation	2019	6254.18	3439.8	3439.8		ambiguous
ITA1321	Italy	IT	ITH5	Emilia-Romagna	2	Productive investments in aquaculture	48	other	MS List of Operation	2019	26648.2	14656.5	14655.5	1	NA
ITA1322	Italy	IT	ITF4	Puglia	1	Temporary cessation of fishing activities	33	Operators	MS List of Operation	2019	10000	5500	5500		ambiguous
ITA1323	Italy	IT	ITF6	Calabria	1	Temporary cessation of fishing activities	33	Operators	MS List of Operation	2019	3123.64	1718	1718		ambiguous
ITA1324	Italy	IT	ITF6	Calabria	1	Temporary cessation of fishing activities	33	Operators	MS List of Operation	2019	5912	3251.6	3251.6		ambiguous
ITA1325	Italy	IT	ITI1	Toscana	1	Temporary cessation of fishing activities	33	Operators	MS List of Operation	2019	10900	5995	5995		ambiguous
ITA1326	Italy	IT	ITF6	Calabria	1	Temporary cessation of fishing activities	33	Operators	MS List of Operation	2019	3749.09	2062	2062		ambiguous
ITA1327	Italy	IT	ITF6	Calabria	1	Temporary cessation of fishing activities	33	Operators	MS List of Operation	2019	2672	1469.6	1469.6		ambiguous
ITA1328	Italy	IT	ITF4	Puglia	1	Temporary cessation of fishing activities	33	Operators	MS List of Operation	2019	10090.9	5550	5550		ambiguous
ITA1329	Italy	IT	ITF6	Calabria	1	Temporary cessation of fishing activities	33	Operators	MS List of Operation	2019	4296	2362.8	2362.8		ambiguous
ITA1330	Italy	IT	ITF6	Calabria	1	Temporary cessation of fishing activities	33	Operators	MS List of Operation	2019	5156	2835.8	2835.8		ambiguous
ITA1331	Italy	IT	ITF4	Puglia	1	Temporary cessation of fishing activities	33	Operators	MS List of Operation	2019	8272.73	4550	4550		ambiguous
ITA1332	Italy	IT	ITF6	Calabria	1	Temporary cessation of fishing activities	33	Operators	MS List of Operation	2019	3905.45	2148	2148		ambiguous
ITA1333	Italy	IT	ITF6	Calabria	1	Temporary cessation of fishing activities	33	Operators	MS List of Operation	2019	5912	3251.6	3251.6		ambiguous
ITA1334	Italy	IT	ITF6	Calabria	1	Temporary cessation of fishing activities	33	Operators	MS List of Operation	2019	5374.55	2956	2956		ambiguous
ITA1335	Italy	IT	ITF6	Calabria	1	Temporary cessation of fishing activities	33	Operators	MS List of Operation	2019	2920	1606	1606		ambiguous
ITA1336	Italy	IT	ITF6	Calabria	1	Temporary cessation of fishing activities	33	Operators	MS List of Operation	2019	3436	1889.8	1889.8		ambiguous
ITA1337	Italy	IT	ITG1	Sicilia	1	Temporary cessation of fishing activities	33	Operators	MS List of Operation	2019	16290.9	8960	8960		ambiguous
ITA1338	Italy	IT	ITF6	Calabria	1	Temporary cessation of fishing activities	33	Operators	MS List of Operation	2019	4061.82	2234	2234		ambiguous
ITA1339	Italy	IT	ITF6	Calabria	1	Temporary cessation of fishing activities	33	Operators	MS List of Operation	2019	9500	5225	5225		ambiguous
ITA1340	Italy	IT	ITF6	Calabria	1	Temporary cessation of fishing activities	33	Operators	MS List of Operation	2019	2048	1126.4	1126.4		ambiguous
ITA1341	Italy	IT	ITF4	Puglia	1	Temporary cessation of fishing activities	33	Operators	MS List of Operation	2019	4909.09	2700	2700		ambiguous
ITA1342	Italy	IT	ITF6	Calabria	1	Temporary cessation of fishing activities	33	Operators	MS List of Operation	2019	3123.64	1718	1718		ambiguous
ITA1343	Italy	IT	ITF6	Calabria	1	Temporary cessation of fishing activities	33	Operators	MS List of Operation	2019	3952	2173.6	2173.6		ambiguous
ITA1344	Italy	IT	ITF6	Calabria	1	Temporary cessation of fishing activities	33	Operators	MS List of Operation	2019	3780	2079	2079		ambiguous
ITA1345	Italy	IT	ITF4	Puglia	1	Temporary cessation of fishing activities	33	Operators	MS List of Operation	2019	4685.45	2577	2577		ambiguous
ITA1346	Italy	IT	ITF6	Calabria	1	Temporary cessation of fishing activities	33	Operators	MS List of Operation	2019	5956.36	3276	3276		ambiguous
ITA1347	Italy	IT	ITF6	Calabria	1	Temporary cessation of fishing activities	33	Operators	MS List of Operation	2019	10300	5665	5665		ambiguous
ITA1348	Italy	IT	ITF6	Calabria	1	Temporary cessation of fishing activities	33	Operators	MS List of Operation	2019	5784	3181.2	3181.2		ambiguous
ITA1349	Italy	IT	ITG1	Sicilia	1	Temporary cessation of fishing activities	33	Operators	MS List of Operation	2019	9900	5445	5445		ambiguous
ITA1350	Italy	IT	ITF4	Puglia	1	Temporary cessation of fishing activities	33	Operators	MS List of Operation	2019	3749.09	2062	2062		ambiguous
ITA1351	Italy	IT	ITF6	Calabria	1	Temporary cessation of fishing activities	33	Operators	MS List of Operation	2019	3436.36	1890	1890		ambiguous
ITA1352	Italy	IT	ITF6	Calabria	1	Temporary cessation of fishing activities	33	Operators	MS List of Operation	2019	4984	2741.2	2741.2		ambiguous
ITA1353	Italy	IT	ITF6	Calabria	1	Temporary cessation of fishing activities	33	Operators	MS List of Operation	2019	3444	1894.2	1894.2		ambiguous
ITA1354	Italy	IT	ITH5	Emilia-Romagna	7	technical assistance referred to in Article 59(1) of Regulation (EU) No 1303/2013	78	other	MS List of Operation	2019	1392.78	766.03	766.03		NA
ITA1355	Italy	IT	ITG2	Sardegna	7	technical assistance referred to in Article 59(1) of Regulation (EU) No 1303/2013	78	other	MS List of Operation	2019	2395.02	1317.26	1317.26		NA
ITA1356	Italy	IT	ITF3	Campania	1	Temporary cessation of fishing activities	33	Operators	MS List of Operation	2019	3436.36	1890	1890		ambiguous
ITA1357	Italy	IT	ITH3	Veneto	1	Temporary cessation of fishing activities	33	Operators	MS List of Operation	2019	4920	2706	2706		ambiguous
ITA1358	Italy	IT	ITH5	Emilia-Romagna	1	Temporary cessation of fishing activities	33	Operators	MS List of Operation	2019	3279.82	1803.9	1803.9		ambiguous
ITA1359	Italy	IT	ITH5	Emilia-Romagna	1	Temporary cessation of fishing activities	33	Operators	MS List of Operation	2019	3772.36	2074.8	2074.8		ambiguous
ITA1360	Italy	IT	ITH5	Emilia-Romagna	2	Productive investments in aquaculture	48	other	MS List of Operation	2019	41680.5	22924.3	22924.3	1	NA
ITA1361	Italy	IT	ITF4	Puglia	1	Temporary cessation of fishing activities	33	Operators	MS List of Operation	2019	10090.9	5550	5550		ambiguous
ITA1362	Italy	IT	ITF6	Calabria	1	Temporary cessation of fishing activities	33	Operators	MS List of Operation	2019	2050.91	1128	1128		ambiguous
ITA1363	Italy	IT	ITF6	Calabria	1	Temporary cessation of fishing activities	33	Operators	MS List of Operation	2019	5784	3181.2	3181.2		ambiguous
ITA1364	Italy	IT	ITH5	Emilia-Romagna	1	Temporary cessation of fishing activities	33	Operators	MS List of Operation	2019	7818.18	4300	4300		ambiguous
ITA1365	Italy	IT	ITF6	Calabria	1	Temporary cessation of fishing activities	33	Operators	MS List of Operation	2019	5490.91	3020	3020		ambiguous
ITA1366	Italy	IT	ITH5	Emilia-Romagna	1	Temporary cessation of fishing activities	33	Operators	MS List of Operation	2019	4530.91	2492	2492		ambiguous
ITA1367	Italy	IT	ITF4	Puglia	1	Temporary cessation of fishing activities	33	Operators	MS List of Operation	2019	4530.91	2492	2492		ambiguous
ITA1368	Italy	IT	ITF6	Calabria	1	Temporary cessation of fishing activities	33	Operators	MS List of Operation	2019	2967.27	1632	1632		ambiguous
ITA1369	Italy	IT	ITF6	Calabria	1	Temporary cessation of fishing activities	33	Operators	MS List of Operation	2019	2048	1126.4	1126.4		ambiguous
ITA1370	Italy	IT	ITH5	Emilia-Romagna	1	Temporary cessation of fishing activities	33	Operators	MS List of Operation	2019	2654.55	1460	1460		ambiguous
ITA1371	Italy	IT	ITF4	Puglia	1	Temporary cessation of fishing activities	33	Operators	MS List of Operation	2019	9181.82	5050	5050		ambiguous
ITA1372	Italy	IT	ITF6	Calabria	1	Temporary cessation of fishing activities	33	Operators	MS List of Operation	2019	3905.45	2148	2148		ambiguous
ITA1373	Italy	IT	ITF6	Calabria	1	Temporary cessation of fishing activities	33	Operators	MS List of Operation	2019	3436	1889.8	1889.8		ambiguous
ITA1374	Italy	IT	ITH5	Emilia-Romagna	1	Temporary cessation of fishing activities	33	Operators	MS List of Operation	2019	5374.55	2956	2956		ambiguous
ITA1375	Italy	IT	ITF4	Puglia	1	Temporary cessation of fishing activities	33	Operators	MS List of Operation	2019	4374.55	2406	2406		ambiguous
ITA1376	Italy	IT	ITF6	Calabria	1	Temporary cessation of fishing activities	33	Operators	MS List of Operation	2019	3436.36	1890	1890		ambiguous
ITA1377	Italy	IT	ITF6	Calabria	1	Temporary cessation of fishing activities	33	Operators	MS List of Operation	2019	12700	6985	6985		ambiguous
ITA1378	Italy	IT	ITH5	Emilia-Romagna	1	Temporary cessation of fishing activities	33	Operators	MS List of Operation	2019	3123.64	1718	1718		ambiguous
ITA1379	Italy	IT	ITF4	Puglia	1	Temporary cessation of fishing activities	33	Operators	MS List of Operation	2019	8636.36	4750	4750		ambiguous
ITA1380	Italy	IT	ITF6	Calabria	1	Temporary cessation of fishing activities	33	Operators	MS List of Operation	2019	3749.09	2062	2062		ambiguous
ITA1381	Italy	IT	ITH5	Emilia-Romagna	1	Temporary cessation of fishing activities	33	Operators	MS List of Operation	2019	3905.45	2148	2148		ambiguous
ITA1382	Italy	IT	ITF3	Campania	1	Temporary cessation of fishing activities	33	Operators	MS List of Operation	2019	5956.36	3276	3276		ambiguous
ITA1383	Italy	IT	ITF6	Calabria	1	Temporary cessation of fishing activities	33	Operators	MS List of Operation	2019	6654.55	3660	3660		ambiguous
ITA1384	Italy	IT	ITH5	Emilia-Romagna	1	Temporary cessation of fishing activities	33	Operators	MS List of Operation	2019	2240	1232	1232		ambiguous
ITA1385	Italy	IT	ITF6	Calabria	1	Temporary cessation of fishing activities	33	Operators	MS List of Operation	2019	2967.27	1632	1632		ambiguous
ITA1386	Italy	IT	ITF6	Calabria	1	Temporary cessation of fishing activities	33	Operators	MS List of Operation	2019	7064	3885.2	3885.2		ambiguous
ITA1387	Italy	IT	ITH5	Emilia-Romagna	1	Temporary cessation of fishing activities	33	Operators	MS List of Operation	2019	3123.64	1718	1718		ambiguous
ITA1388	Italy	IT	ITF4	Puglia	1	Temporary cessation of fishing activities	33	Operators	MS List of Operation	2019	4075.82	2241.7	2241		ambiguous
ITA1389	Italy	IT	ITF6	Calabria	1	Temporary cessation of fishing activities	33	Operators	MS List of Operation	2019	2810.91	1546	1546		ambiguous
ITA1390	Italy	IT	ITF6	Calabria	1	Temporary cessation of fishing activities	33	Operators	MS List of Operation	2019	4124	2268.2	2268.2		ambiguous
ITA1391	Italy	IT	ITH5	Emilia-Romagna	1	Temporary cessation of fishing activities	33	Operators	MS List of Operation	2019	4909.09	2700	2700		ambiguous
ITA1392	Italy	IT	ITF6	Calabria	1	Temporary cessation of fishing activities	33	Operators	MS List of Operation	2019	7469.09	4108	4108		ambiguous
ITA1393	Italy	IT	ITF6	Calabria	1	Temporary cessation of fishing activities	33	Operators	MS List of Operation	2019	3264	1795.2	1795.2		ambiguous
ITA1394	Italy	IT	ITH5	Emilia-Romagna	1	Temporary cessation of fishing activities	33	Operators	MS List of Operation	2019	3592.73	1976	1976		ambiguous
ITA1395	Italy	IT	ITF1	Abruzzo	1	Ensuring of a balance between fishing capacity and available fishing opportunities: Permanent cessation of fishing activities	34	Operators	MS List of Operation	2019	113873	62630	61094	1	ambiguous
ITA1396	Italy	IT	ITF6	Calabria	7	technical assistance referred to in Article 59(1) of Regulation (EU) No 1303/2013	78	other	MS List of Operation	2019	450.945	248.02	248.02		NA
ITA1397	Italy	IT	ITF3	Campania	1	Temporary cessation of fishing activities	33	Operators	MS List of Operation	2019	4374.55	2406	2406		ambiguous
ITA1398	Italy	IT	ITH3	Veneto	1	Temporary cessation of fishing activities	33	Operators	MS List of Operation	2019	25963.6	14280	14280		ambiguous
ITA1399	Italy	IT	ITH5	Emilia-Romagna	1	Temporary cessation of fishing activities	33	Operators	MS List of Operation	2019	3115.64	1713.6	1713.6		ambiguous
ITA1400	Italy	IT	ITH5	Emilia-Romagna	1	Temporary cessation of fishing activities	33	Operators	MS List of Operation	2019	2153.45	1184.4	1184.4		ambiguous
ITA1401	Italy	IT	ITH5	Emilia-Romagna	2	Productive investments in aquaculture	48	other	MS List of Operation	2019	49675.5	27321.5	27321.5	1	NA
ITA1402	Italy	IT	ITF4	Puglia	1	Temporary cessation of fishing activities	33	Operators	MS List of Operation	2019	14895.5	8192.5	8192.5		ambiguous
ITA1403	Italy	IT	ITF6	Calabria	1	Temporary cessation of fishing activities	33	Operators	MS List of Operation	2019	2810.91	1546	1546		ambiguous
ITA1404	Italy	IT	ITF6	Calabria	1	Temporary cessation of fishing activities	33	Operators	MS List of Operation	2019	3780	2079	2079		ambiguous
ITA1405	Italy	IT	ITF3	Campania	1	Temporary cessation of fishing activities	33	Operators	MS List of Operation	2019	3858.73	2122.3	2122.3		ambiguous
ITA1406	Italy	IT	ITF6	Calabria	1	Temporary cessation of fishing activities	33	Operators	MS List of Operation	2019	1294.55	712	712		ambiguous
ITA1407	Italy	IT	ITF6	Calabria	1	Temporary cessation of fishing activities	33	Operators	MS List of Operation	2019	2256	1240.8	1240.8		ambiguous
ITA1408	Italy	IT	ITH5	Emilia-Romagna	1	Temporary cessation of fishing activities	33	Operators	MS List of Operation	2019	4843.64	2664	2664		ambiguous
ITA1409	Italy	IT	ITF4	Puglia	1	Temporary cessation of fishing activities	33	Operators	MS List of Operation	2019	4374.55	2406	2406		ambiguous
ITA1410	Italy	IT	ITF6	Calabria	1	Temporary cessation of fishing activities	33	Operators	MS List of Operation	2019	6321.82	3477	3477		ambiguous
ITA1411	Italy	IT	ITF6	Calabria	1	Temporary cessation of fishing activities	33	Operators	MS List of Operation	2019	3436	1889.8	1889.8		ambiguous
ITA1412	Italy	IT	ITH5	Emilia-Romagna	1	Temporary cessation of fishing activities	33	Operators	MS List of Operation	2019	3436.36	1890	1890		ambiguous
ITA1413	Italy	IT	ITF6	Calabria	1	Temporary cessation of fishing activities	33	Operators	MS List of Operation	2019	2256	1240.8	1240.8		ambiguous
ITA1414	Italy	IT	ITF4	Puglia	1	Temporary cessation of fishing activities	33	Operators	MS List of Operation	2019	4429.09	2436	2436		ambiguous
ITA1415	Italy	IT	ITF4	Puglia	1	Temporary cessation of fishing activities	33	Operators	MS List of Operation	2019	4909.09	2700	2700		ambiguous
ITA1416	Italy	IT	ITF6	Calabria	1	Temporary cessation of fishing activities	33	Operators	MS List of Operation	2019	5437.45	2990.6	2990.6		ambiguous
ITA1417	Italy	IT	ITF6	Calabria	1	Temporary cessation of fishing activities	33	Operators	MS List of Operation	2019	4640	2552	2552		ambiguous
ITA1418	Italy	IT	ITF4	Puglia	1	Temporary cessation of fishing activities	33	Operators	MS List of Operation	2019	3436	1889.8	0		ambiguous
ITA1419	Italy	IT	ITF4	Puglia	1	Temporary cessation of fishing activities	33	Operators	MS List of Operation	2019	4909.09	2700	2700		ambiguous
ITA1420	Italy	IT	ITF6	Calabria	1	Temporary cessation of fishing activities	33	Operators	MS List of Operation	2019	2818.91	1550.4	1550.4		ambiguous
ITA1421	Italy	IT	ITF4	Puglia	1	Temporary cessation of fishing activities	33	Operators	MS List of Operation	2019	5085.82	2797.2	2797.2		ambiguous
ITA1422	Italy	IT	ITF4	Puglia	1	Temporary cessation of fishing activities	33	Operators	MS List of Operation	2019	11468.2	6307.5	6307.5		ambiguous
ITA1423	Italy	IT	ITF6	Calabria	1	Temporary cessation of fishing activities	33	Operators	MS List of Operation	2019	4007.27	2204	2204		ambiguous
ITA1424	Italy	IT	ITF4	Puglia	1	Temporary cessation of fishing activities	33	Operators	MS List of Operation	2019	8209.09	4515	4515		ambiguous
ITA1425	Italy	IT	ITF4	Puglia	1	Temporary cessation of fishing activities	33	Operators	MS List of Operation	2019	7236.36	3980	3980		ambiguous
ITA1426	Italy	IT	ITF6	Calabria	1	Temporary cessation of fishing activities	33	Operators	MS List of Operation	2019	3092	1700.6	1700.6		ambiguous
ITA1427	Italy	IT	ITF4	Puglia	1	Temporary cessation of fishing activities	33	Operators	MS List of Operation	2019	4812	2646.6	2646.6		ambiguous
ITA1428	Italy	IT	ITI1	Toscana	1	Temporary cessation of fishing activities	33	Operators	MS List of Operation	2019	3905.45	2148	2148		ambiguous
ITA1429	Italy	IT	ITF6	Calabria	1	Temporary cessation of fishing activities	33	Operators	MS List of Operation	2019	4155.82	2285.7	2285.7		ambiguous
ITA1430	Italy	IT	ITF4	Puglia	1	Temporary cessation of fishing activities	33	Operators	MS List of Operation	2019	3936.55	2165.1	2165.1		ambiguous
ITA1431	Italy	IT	ITH3	Veneto	1	Ensuring of a balance between fishing capacity and available fishing opportunities: Permanent cessation of fishing activities	34	Operators	MS List of Operation	2019	147073	80890	79042	1	ambiguous
ITA1432	Italy	IT	ITH5	Emilia-Romagna	7	technical assistance referred to in Article 59(1) of Regulation (EU) No 1303/2013	78	other	MS List of Operation	2019	173.273	95.3	95.3		NA
ITA1433	Italy	IT	ITF4	Puglia	7	technical assistance referred to in Article 59(1) of Regulation (EU) No 1303/2013	78	other	MS List of Operation	2019	1153.05	634.18	634.18		NA
ITA1434	Italy	IT	ITF3	Campania	1	Temporary cessation of fishing activities	33	Operators	MS List of Operation	2019	12363.6	6800	6800		ambiguous
ITA1435	Italy	IT	ITH3	Veneto	1	Temporary cessation of fishing activities	33	Operators	MS List of Operation	2019	11029.1	6066	6066		ambiguous
ITA1436	Italy	IT	ITH5	Emilia-Romagna	1	Temporary cessation of fishing activities	33	Operators	MS List of Operation	2019	10022.7	5512.5	5512.5		ambiguous
ITA1437	Italy	IT	ITH5	Emilia-Romagna	1	Temporary cessation of fishing activities	33	Operators	MS List of Operation	2019	3279.82	1803.9	1803.9		ambiguous
ITA1438	Italy	IT	ITH5	Emilia-Romagna	2	Productive investments in aquaculture	48	other	MS List of Operation	2019	32884.5	18086.5	18086.5	1	NA
ITA1439	Italy	IT	ITF4	Puglia	1	Temporary cessation of fishing activities	33	Operators	MS List of Operation	2019	6343.09	3488.7	3488.7		ambiguous
ITA1440	Italy	IT	ITF4	Puglia	1	Temporary cessation of fishing activities	33	Operators	MS List of Operation	2019	3936.55	2165.1	2165.1		ambiguous
ITA1441	Italy	IT	ITF3	Campania	1	Temporary cessation of fishing activities	33	Operators	MS List of Operation	2019	4007.27	2204	2204		ambiguous
ITA1442	Italy	IT	ITF6	Calabria	1	Temporary cessation of fishing activities	33	Operators	MS List of Operation	2019	2967.45	1632.1	1632.1		ambiguous
ITA1443	Italy	IT	ITF6	Calabria	1	Temporary cessation of fishing activities	33	Operators	MS List of Operation	2019	2256	1240.8	1240.8		ambiguous
ITA1444	Italy	IT	ITF4	Puglia	1	Temporary cessation of fishing activities	33	Operators	MS List of Operation	2019	3115.64	1713.6	1713.6		ambiguous
ITA1445	Italy	IT	ITG1	Sicilia	1	Temporary cessation of fishing activities	33	Operators	MS List of Operation	2019	11263.6	6195	6195		ambiguous
ITA1446	Italy	IT	ITF6	Calabria	1	Temporary cessation of fishing activities	33	Operators	MS List of Operation	2019	4774.18	2625.8	2625.8		ambiguous
ITA1447	Italy	IT	ITF6	Calabria	1	Temporary cessation of fishing activities	33	Operators	MS List of Operation	2019	5328	2930.4	2930.4		ambiguous
ITA1448	Italy	IT	ITF4	Puglia	1	Temporary cessation of fishing activities	33	Operators	MS List of Operation	2019	3115.64	1713.6	1713.6		ambiguous
ITA1449	Italy	IT	ITF4	Puglia	1	Temporary cessation of fishing activities	33	Operators	MS List of Operation	2019	6561.82	3609	3609		ambiguous
ITA1450	Italy	IT	ITF6	Calabria	1	Temporary cessation of fishing activities	33	Operators	MS List of Operation	2019	3444	1894.2	1894.2		ambiguous
ITA1451	Italy	IT	ITF4	Puglia	1	Temporary cessation of fishing activities	33	Operators	MS List of Operation	2019	3936.55	2165.1	2165.1		ambiguous
ITA1452	Italy	IT	ITF4	Puglia	1	Temporary cessation of fishing activities	33	Operators	MS List of Operation	2019	8130.55	4471.8	4471.8		ambiguous
ITA1453	Italy	IT	ITF6	Calabria	1	Temporary cessation of fishing activities	33	Operators	MS List of Operation	2019	4155.82	2285.7	2285.7		ambiguous
ITA1454	Italy	IT	ITF6	Calabria	1	Temporary cessation of fishing activities	33	Operators	MS List of Operation	2019	4593.27	2526.3	2526.3		ambiguous
ITA1455	Italy	IT	ITF4	Puglia	1	Temporary cessation of fishing activities	33	Operators	MS List of Operation	2019	4429.09	2436	2436		ambiguous
ITA1456	Italy	IT	ITF4	Puglia	1	Temporary cessation of fishing activities	33	Operators	MS List of Operation	2019	3749.09	2062	2062		ambiguous
ITA1457	Italy	IT	ITF6	Calabria	1	Temporary cessation of fishing activities	33	Operators	MS List of Operation	2019	3115.64	1713.6	1713.6		ambiguous
ITA1458	Italy	IT	ITF4	Puglia	1	Temporary cessation of fishing activities	33	Operators	MS List of Operation	2019	3444	1894.2	1894.2		ambiguous
ITA1459	Italy	IT	ITF4	Puglia	1	Temporary cessation of fishing activities	33	Operators	MS List of Operation	2019	7701.82	4236	4236		ambiguous
ITA1460	Italy	IT	ITF6	Calabria	1	Temporary cessation of fishing activities	33	Operators	MS List of Operation	2019	4304.36	2367.4	2367.4		ambiguous
ITA1461	Italy	IT	ITF6	Calabria	1	Temporary cessation of fishing activities	33	Operators	MS List of Operation	2019	3279.82	1803.9	1803.9		ambiguous
ITA1462	Italy	IT	ITF4	Puglia	1	Temporary cessation of fishing activities	33	Operators	MS List of Operation	2019	3772.36	2074.8	0		ambiguous
ITA1463	Italy	IT	ITF4	Puglia	1	Temporary cessation of fishing activities	33	Operators	MS List of Operation	2019	4374.55	2406	2406		ambiguous
ITA1464	Italy	IT	ITF6	Calabria	1	Temporary cessation of fishing activities	33	Operators	MS List of Operation	2019	2307.64	1269.2	1269.2		ambiguous
ITA1465	Italy	IT	ITF6	Calabria	1	Temporary cessation of fishing activities	33	Operators	MS List of Operation	2019	3115.64	1713.6	1713.6		ambiguous
ITA1466	Italy	IT	ITF4	Puglia	1	Temporary cessation of fishing activities	33	Operators	MS List of Operation	2019	4296	2362.8	0		ambiguous
ITA1467	Italy	IT	ITF4	Puglia	1	Temporary cessation of fishing activities	33	Operators	MS List of Operation	2019	6327.27	3480	3480		ambiguous
ITA1468	Italy	IT	ITF6	Calabria	1	Temporary cessation of fishing activities	33	Operators	MS List of Operation	2019	3264.55	1795.5	1795.5		ambiguous
ITA1469	Italy	IT	ITF6	Calabria	1	Temporary cessation of fishing activities	33	Operators	MS List of Operation	2019	5085.82	2797.2	2797.2		ambiguous
ITA1470	Italy	IT	ITF4	Puglia	1	Temporary cessation of fishing activities	33	Operators	MS List of Operation	2019	5528	3040.4	3040.4		ambiguous
ITA1471	Italy	IT	ITF4	Puglia	1	Temporary cessation of fishing activities	33	Operators	MS List of Operation	2019	5374.55	2956	2956		ambiguous
ITA1472	Italy	IT	ITF6	Calabria	1	Temporary cessation of fishing activities	33	Operators	MS List of Operation	2019	5887.64	3238.2	3238.2		ambiguous
ITA1473	Italy	IT	ITF1	Abruzzo	1	Ensuring of a balance between fishing capacity and available fishing opportunities: Permanent cessation of fishing activities	34	Operators	MS List of Operation	2019	548036	301420	294145	1	ambiguous
ITA1474	Italy	IT	ITI1	Toscana	7	technical assistance referred to in Article 59(1) of Regulation (EU) No 1303/2013	78	Public	MS List of Operation	2019	48910.9	26901	26901		NA
ITA1475	Italy	IT	ITF4	Puglia	7	technical assistance referred to in Article 59(1) of Regulation (EU) No 1303/2013	78	other	MS List of Operation	2019	372.818	205.05	205.05		NA
ITA1476	Italy	IT	ITF3	Campania	1	Temporary cessation of fishing activities	33	Operators	MS List of Operation	2019	3280	1804	1804		ambiguous
ITA1477	Italy	IT	ITH3	Veneto	1	Temporary cessation of fishing activities	33	Operators	MS List of Operation	2019	4216.36	2319	2319		ambiguous
ITA1478	Italy	IT	ITH5	Emilia-Romagna	1	Temporary cessation of fishing activities	33	Operators	MS List of Operation	2019	3608.18	1984.5	1984.5		ambiguous
ITA1479	Italy	IT	ITH5	Emilia-Romagna	2	Productive investments in aquaculture	48	other	MS List of Operation	2019	36375.5	20006.5	20006.5	1	NA
ITA1480	Italy	IT	ITF4	Puglia	1	Temporary cessation of fishing activities	33	Operators	MS List of Operation	2019	8061.82	4434	4434		ambiguous
ITA1481	Italy	IT	ITF6	Calabria	1	Temporary cessation of fishing activities	33	Operators	MS List of Operation	2019	3116	1713.8	1713.8		ambiguous
ITA1482	Italy	IT	ITF4	Puglia	1	Temporary cessation of fishing activities	33	Operators	MS List of Operation	2019	8700	4785	4785		ambiguous
ITA1483	Italy	IT	ITF4	Puglia	1	Temporary cessation of fishing activities	33	Operators	MS List of Operation	2019	4909.09	2700	2700		ambiguous
ITA1484	Italy	IT	ITF6	Calabria	1	Temporary cessation of fishing activities	33	Operators	MS List of Operation	2019	9068.18	4987.5	4987.5		ambiguous
ITA1485	Italy	IT	ITF6	Calabria	1	Temporary cessation of fishing activities	33	Operators	MS List of Operation	2019	6009.82	3305.4	3305.4		ambiguous
ITA1486	Italy	IT	ITF4	Puglia	1	Temporary cessation of fishing activities	33	Operators	MS List of Operation	2019	3264	1795.2	1795.2		ambiguous
ITA1487	Italy	IT	ITF6	Calabria	1	Temporary cessation of fishing activities	33	Operators	MS List of Operation	2019	4264.91	2345.7	2345.7		ambiguous
ITA1488	Italy	IT	ITF4	Puglia	1	Temporary cessation of fishing activities	33	Operators	MS List of Operation	2019	10100	5555	5555		ambiguous
ITA1489	Italy	IT	ITF4	Puglia	1	Temporary cessation of fishing activities	33	Operators	MS List of Operation	2019	9909.09	5450	5450		ambiguous
ITA1490	Italy	IT	ITF6	Calabria	1	Temporary cessation of fishing activities	33	Operators	MS List of Operation	2019	2967.45	1632.1	1632.1		ambiguous
ITA1491	Italy	IT	ITF6	Calabria	1	Temporary cessation of fishing activities	33	Operators	MS List of Operation	2019	6009.82	3305.4	3305.4		ambiguous
ITA1492	Italy	IT	ITF4	Puglia	1	Temporary cessation of fishing activities	33	Operators	MS List of Operation	2019	5656	3110.8	0		ambiguous
ITA1493	Italy	IT	ITF4	Puglia	1	Temporary cessation of fishing activities	33	Operators	MS List of Operation	2019	8118.18	4465	4465		ambiguous
ITA1494	Italy	IT	ITF6	Calabria	1	Temporary cessation of fishing activities	33	Operators	MS List of Operation	2019	4429.09	2436	2436		ambiguous
ITA1495	Italy	IT	ITF4	Puglia	1	Temporary cessation of fishing activities	33	Operators	MS List of Operation	2019	4296	2362.8	2362.8		ambiguous
ITA1496	Italy	IT	ITI1	Toscana	1	Temporary cessation of fishing activities	33	Operators	MS List of Operation	2019	6770.91	3724	3724		ambiguous
ITA1497	Italy	IT	ITF6	Calabria	1	Temporary cessation of fishing activities	33	Operators	MS List of Operation	2019	2550.55	1402.8	1402.8		ambiguous
ITA1498	Italy	IT	ITI1	Toscana	1	Temporary cessation of fishing activities	33	Operators	MS List of Operation	2019	6538.18	3596	3596		ambiguous
ITA1499	Italy	IT	ITF6	Calabria	1	Temporary cessation of fishing activities	33	Operators	MS List of Operation	2019	11545.5	6350	6350		ambiguous
ITA1500	Italy	IT	ITI1	Toscana	1	Temporary cessation of fishing activities	33	Operators	MS List of Operation	2019	9363.64	5150	5150		ambiguous
ITA1501	Italy	IT	ITF6	Calabria	1	Temporary cessation of fishing activities	33	Operators	MS List of Operation	2019	5258.18	2892	2892		ambiguous
ITA1502	Italy	IT	ITF6	Calabria	1	Temporary cessation of fishing activities	33	Operators	MS List of Operation	2019	6987.27	3843	3843		ambiguous
ITA1503	Italy	IT	ITF4	Puglia	1	Temporary cessation of fishing activities	33	Operators	MS List of Operation	2019	5400	2970	2970		ambiguous
ITA1504	Italy	IT	ITI1	Toscana	1	Temporary cessation of fishing activities	33	Operators	MS List of Operation	2019	7818.18	4300	4300		ambiguous
ITA1505	Italy	IT	ITF6	Calabria	1	Temporary cessation of fishing activities	33	Operators	MS List of Operation	2019	6421.82	3532	3532		ambiguous
ITA1506	Italy	IT	ITF6	Calabria	1	Temporary cessation of fishing activities	33	Operators	MS List of Operation	2019	4757.45	2616.6	2616.6		ambiguous
ITA1507	Italy	IT	ITF4	Puglia	1	Temporary cessation of fishing activities	33	Operators	MS List of Operation	2019	11100	6105	6105		ambiguous
ITA1508	Italy	IT	ITF6	Calabria	1	Temporary cessation of fishing activities	33	Operators	MS List of Operation	2019	3123.64	1718	1718		ambiguous
ITA1509	Italy	IT	ITF6	Calabria	1	Temporary cessation of fishing activities	33	Operators	MS List of Operation	2019	4593.27	2526.3	2526.3		ambiguous
ITA1510	Italy	IT	ITH3	Veneto	1	Ensuring of a balance between fishing capacity and available fishing opportunities: Permanent cessation of fishing activities	34	Operators	MS List of Operation	2019	724982	398740	389515	1	ambiguous
ITA1511	Italy	IT	ITH3	Veneto	7	technical assistance referred to in Article 59(1) of Regulation (EU) No 1303/2013	78	other	MS List of Operation	2019	292.909	161.1	161.1		NA
ITA1512	Italy	IT	ITF3	Campania	1	Temporary cessation of fishing activities	33	Operators	MS List of Operation	2019	7236.36	3980	3980		ambiguous
ITA1513	Italy	IT	ITH3	Veneto	1	Temporary cessation of fishing activities	33	Operators	MS List of Operation	2019	10505.5	5778	5778		ambiguous
ITA1514	Italy	IT	ITH5	Emilia-Romagna	1	Temporary cessation of fishing activities	33	Operators	MS List of Operation	2019	5643.27	3103.8	3103.8		ambiguous
ITA1515	Italy	IT	ITH5	Emilia-Romagna	1	Temporary cessation of fishing activities	33	Operators	MS List of Operation	2019	3279.82	1803.9	1803.9		ambiguous
ITA1516	Italy	IT	ITG2	Sardegna	1	Temporary cessation of fishing activities	33	Operators	MS List of Operation	2019	7704	4237.2	4237.2		ambiguous
ITA1517	Italy	IT	ITF6	Calabria	1	Temporary cessation of fishing activities	33	Operators	MS List of Operation	2019	3749.09	2062	2062		ambiguous
ITA1518	Italy	IT	ITF6	Calabria	1	Temporary cessation of fishing activities	33	Operators	MS List of Operation	2019	4593.27	2526.3	2526.3		ambiguous
ITA1519	Italy	IT	ITF4	Puglia	1	Temporary cessation of fishing activities	33	Operators	MS List of Operation	2019	4984	2741.2	2741.2		ambiguous
ITA1520	Italy	IT	ITG2	Sardegna	1	Temporary cessation of fishing activities	33	Operators	MS List of Operation	2019	3952	2173.6	2173.6		ambiguous
ITA1521	Italy	IT	ITF6	Calabria	1	Temporary cessation of fishing activities	33	Operators	MS List of Operation	2019	1861.82	1024	1024		ambiguous
ITA1522	Italy	IT	ITF4	Puglia	1	Temporary cessation of fishing activities	33	Operators	MS List of Operation	2019	5156	2835.8	0		ambiguous
ITA1523	Italy	IT	ITG2	Sardegna	1	Temporary cessation of fishing activities	33	Operators	MS List of Operation	2019	7704	4237.2	4237.2		ambiguous
ITA1524	Italy	IT	ITF6	Calabria	1	Temporary cessation of fishing activities	33	Operators	MS List of Operation	2019	3608.18	1984.5	1984.5		ambiguous
ITA1525	Italy	IT	ITF4	Puglia	1	Temporary cessation of fishing activities	33	Operators	MS List of Operation	2019	9900	5445	5445		ambiguous
ITA1526	Italy	IT	ITG2	Sardegna	1	Temporary cessation of fishing activities	33	Operators	MS List of Operation	2019	6168	3392.4	3392.4		ambiguous
ITA1527	Italy	IT	ITF6	Calabria	1	Temporary cessation of fishing activities	33	Operators	MS List of Operation	2019	4687.27	2578	2578		ambiguous
ITA1528	Italy	IT	ITF6	Calabria	1	Temporary cessation of fishing activities	33	Operators	MS List of Operation	2019	10022.7	5512.5	5512.5		ambiguous
ITA1529	Italy	IT	ITF4	Puglia	1	Temporary cessation of fishing activities	33	Operators	MS List of Operation	2019	3436	1889.8	1889.8		ambiguous
ITA1530	Italy	IT	ITG2	Sardegna	1	Temporary cessation of fishing activities	33	Operators	MS List of Operation	2019	4984	2741.2	2741.2		ambiguous
ITA1531	Italy	IT	ITF6	Calabria	1	Temporary cessation of fishing activities	33	Operators	MS List of Operation	2019	6770.91	3724	3724		ambiguous
ITA1532	Italy	IT	ITF6	Calabria	1	Temporary cessation of fishing activities	33	Operators	MS List of Operation	2019	10022.7	5512.5	5512.5		ambiguous
ITA1533	Italy	IT	ITG2	Sardegna	1	Temporary cessation of fishing activities	33	Operators	MS List of Operation	2019	7448	4096.4	4096.4		ambiguous
ITA1534	Italy	IT	ITI1	Toscana	1	Temporary cessation of fishing activities	33	Operators	MS List of Operation	2019	13163.6	7240	7240		ambiguous
ITA1535	Italy	IT	ITI3	Marche	1	Temporary cessation of fishing activities	33	Operators	MS List of Operation	2019	16080	8844	8844		ambiguous
ITA1536	Italy	IT	ITF4	Puglia	1	Temporary cessation of fishing activities	33	Operators	MS List of Operation	2019	3780	2079	0		ambiguous
ITA1537	Italy	IT	ITG2	Sardegna	1	Temporary cessation of fishing activities	33	Operators	MS List of Operation	2019	6680	3674	3674		ambiguous
ITA1538	Italy	IT	ITI3	Marche	1	Temporary cessation of fishing activities	33	Operators	MS List of Operation	2019	8700	4785	4785		ambiguous
ITA1539	Italy	IT	ITF4	Puglia	1	Temporary cessation of fishing activities	33	Operators	MS List of Operation	2019	7320	4026	4026		ambiguous
ITA1540	Italy	IT	ITG2	Sardegna	1	Temporary cessation of fishing activities	33	Operators	MS List of Operation	2019	8900	4895	0		ambiguous
ITA1541	Italy	IT	ITI1	Toscana	1	Temporary cessation of fishing activities	33	Operators	MS List of Operation	2019	4218.18	2320	2320		ambiguous
ITA1542	Italy	IT	ITF1	Abruzzo	1	Temporary cessation of fishing activities	33	Operators	MS List of Operation	2019	9300	5115	5115		ambiguous
ITA1543	Italy	IT	ITF4	Puglia	1	Temporary cessation of fishing activities	33	Operators	MS List of Operation	2019	3780	2079	2079		ambiguous
ITA1544	Italy	IT	ITG2	Sardegna	1	Temporary cessation of fishing activities	33	Operators	MS List of Operation	2019	8472	4659.6	4659.6		ambiguous
ITA1545	Italy	IT	ITI1	Toscana	1	Temporary cessation of fishing activities	33	Operators	MS List of Operation	2019	5956.36	3276	3276		ambiguous
ITA1546	Italy	IT	ITF1	Abruzzo	1	Temporary cessation of fishing activities	33	Operators	MS List of Operation	2019	8600	4730	4730		ambiguous
ITA1547	Italy	IT	ITF4	Puglia	1	Temporary cessation of fishing activities	33	Operators	MS List of Operation	2019	6424	3533.2	3533.2		ambiguous
ITA1548	Italy	IT	ITG2	Sardegna	1	Temporary cessation of fishing activities	33	Operators	MS List of Operation	2019	6296	3462.8	3462.8		ambiguous
ITA1549	Italy	IT	ITI1	Toscana	1	Temporary cessation of fishing activities	33	Operators	MS List of Operation	2019	13018.2	7160	7160		ambiguous
ITA1550	Italy	IT	ITF1	Abruzzo	1	Temporary cessation of fishing activities	33	Operators	MS List of Operation	2019	17520	9636	9636		ambiguous
ITA1551	Italy	IT	ITF4	Puglia	1	Temporary cessation of fishing activities	33	Operators	MS List of Operation	2019	4812	2646.6	2646.6		ambiguous
ITA1552	Italy	IT	ITH3	Veneto	1	Ensuring of a balance between fishing capacity and available fishing opportunities: Permanent cessation of fishing activities	34	Operators	MS List of Operation	2019	697764	383770	383770	1	ambiguous
ITA1553	Italy	IT	ITG1	Sicilia	7	technical assistance referred to in Article 59(1) of Regulation (EU) No 1303/2013	78	other	MS List of Operation	2019	475.564	261.56	261.56		NA
ITA1554	Italy	IT	ITI1	Toscana	7	technical assistance referred to in Article 59(1) of Regulation (EU) No 1303/2013	78	other	MS List of Operation	2019	61.8182	34	34		NA
ITA1555	Italy	IT	ITF4	Puglia	7	technical assistance referred to in Article 59(1) of Regulation (EU) No 1303/2013	78	other	MS List of Operation	2019	21272.7	11700	2036.77		NA
ITA1556	Italy	IT	ITG1	Sicilia	7	technical assistance referred to in Article 59(1) of Regulation (EU) No 1303/2013	78	other	MS List of Operation	2019	22181.8	12200	12200		NA
ITA1557	Italy	IT	ITG2	Sardegna	7	technical assistance referred to in Article 59(1) of Regulation (EU) No 1303/2013	78	other	MS List of Operation	2019	1725.27	948.9	948.9		NA
ITA1558	Italy	IT	ITH4	Friuli-Venezia Giulia	1	Temporary cessation of fishing activities	33	Operators	MS List of Operation	2019	4920	2706	2706		ambiguous
ITA1559	Italy	IT	ITI3	Marche	1	Temporary cessation of fishing activities	33	Operators	MS List of Operation	2019	23018.2	12660	12660		ambiguous
ITA1560	Italy	IT	ITH5	Emilia-Romagna	1	Temporary cessation of fishing activities	33	Operators	MS List of Operation	2019	1954.91	1075.2	1075.2		ambiguous
ITA1561	Italy	IT	ITH4	Friuli-Venezia Giulia	1	Temporary cessation of fishing activities	33	Operators	MS List of Operation	2019	5276.73	2902.2	0		ambiguous
ITA1562	Italy	IT	ITF3	Campania	1	Energy efficiency and mitigation of climate change	41	Operators	MS List of Operation	2019	61818.2	34000	0	1	capacity enhancing
ITA1563	Italy	IT	ITF3	Campania	1	Energy efficiency and mitigation of climate change	41	Operators	MS List of Operation	2019	30138.2	16576	0	1	capacity enhancing
ITA1564	Italy	IT	ITI3	Marche	1	Innovation linked to the conservation of marine biological resources	39	other	MS List of Operation	2019	388182	213500	0		beneficial
ITA1565	Italy	IT	ITG1	Sicilia	1	Strengthening technological development and innovation, including increasing energy efficiency, and knowledge transfer: Innovation	26	other	MS List of Operation	2019	88254.5	48540	42780.2		beneficial
ITA1566	Italy	IT	ITH5	Emilia-Romagna	2	Productive investments in aquaculture	48	other	MS List of Operation	2019	31857.3	17521.5	17456.5	1	NA
ITA1567	Italy	IT	ITC3	Liguria	2	Productive investments in aquaculture	48	other	MS List of Operation	2019	127778	70277.7	63220.8	1	NA
ITA1568	Italy	IT	ITI3	Marche	2	Productive investments in aquaculture	48	other	MS List of Operation	2019	366738	201706	173433	1	NA
ITA1569	Italy	IT	ITF4	Puglia	2	Productive investments in aquaculture	48	other	MS List of Operation	2019	393234	216279	84949.2	1	NA
ITA1570	Italy	IT	ITH2	Provincia Autonoma di Trento	2	Productive investments in aquaculture	48	other	MS List of Operation	2019	907762	499269	495568	1	NA
ITA1571	Italy	IT	ITI1	Toscana	2	Productive investments in aquaculture	48	other	MS List of Operation	2019	73198.1	40259	39934.7	1	NA
ITA1572	Italy	IT	ITH3	Veneto	2	Productive investments in aquaculture	48	other	MS List of Operation	2019	157264	86495.1	0	1	NA
ITA1573	Italy	IT	ITH3	Veneto	2	Productive investments in aquaculture	48	other	MS List of Operation	2019	41276.7	22702.2	0	1	NA
ITA1574	Italy	IT	ITG2	Sardegna	1	Limitation of the impact of fishing on the marine environment and adaptation of fishing to the protection of species	38	Operators	MS List of Operation	2019	17760	9768	0	1	beneficial
ITA1575	Italy	IT	ITI3	Marche	5	Marketing measures	68	Public	MS List of Operation	2019	9978.42	5488.13	2972.26		capacity enhancing
ITA1576	Italy	IT	ITI3	Marche	5	Marketing measures	68	Public	MS List of Operation	2019	15400	8470	0		capacity enhancing
ITA1577	Italy	IT	ITG1	Sicilia	5	Marketing measures	68	other	MS List of Operation	2019	44363.6	24400	24400		capacity enhancing
ITA1578	Italy	IT	ITF1	Abruzzo	5	Marketing measures	68	Public	MS List of Operation	2019	36363.6	20000	17771.9		capacity enhancing
ITA1579	Italy	IT	ITG1	Sicilia	5	Marketing measures	68	other	MS List of Operation	2019	87618.2	48190	48190		capacity enhancing
ITA1580	Italy	IT	ITC4	Lombardia	5	Marketing measures	68	Public	MS List of Operation	2019	84734.5	46604	46604		capacity enhancing
ITA1581	Italy	IT	ITF4	Puglia	5	Marketing measures	68	Public	MS List of Operation	2019	80912.2	44501.7	44501.7		capacity enhancing
ITA1582	Italy	IT	ITG1	Sicilia	1	Fishing ports, landing sites, auction halls and shelters	43	Public	MS List of Operation	2019	2.3769e+06	1307296	522918	1	capacity enhancing
ITA1583	Italy	IT	ITF3	Campania	1	Fishing ports, landing sites, auction halls and shelters	43	Public	MS List of Operation	2019	692791	381035	132149	1	capacity enhancing
ITA1584	Italy	IT	ITG1	Sicilia	5	Production and marketing plans	66	other	MS List of Operation	2019	43090.9	23700	0		capacity enhancing
ITA1585	Italy	IT	ITF3	Campania	1	Protection and restoration of marine biodiversity and ecosystems and compensation regimes in the framework of sustainable fishing activities	40	Public	MS List of Operation	2019	90909.1	50000	49715	1	beneficial
ITA1586	Italy	IT	ITG2	Sardegna	1	Protection and restoration of marine biodiversity and ecosystems and compensation regimes in the framework of sustainable fishing activities	40	Operators	MS List of Operation	2019	5243.64	2884	2884	1	beneficial
ITA1587	Italy	IT	ITI3	Marche	1	Enhancement of the competitiveness and viability of fisheries enterprises, including of small–scale coastal fleet, and the improvement of safety and working conditions: Health and safety	32	Operators	MS List of Operation	2019	80181.8	44100	36850		beneficial
ITA1588	Italy	IT	ITG1	Sicilia	5	Processing of fishery and aquaculture products	69	other	MS List of Operation	2019	1.92905e+06	1.06098e+06	654266		capacity enhancing
ITA1589	Italy	IT	ITF6	Calabria	5	Processing of fishery and aquaculture products	69	other	MS List of Operation	2019	695151	382333	152933		capacity enhancing
ITA1590	Italy	IT	ITF3	Campania	5	Processing of fishery and aquaculture products	69	other	MS List of Operation	2019	971463	534305	246693		capacity enhancing
ITA1591	Italy	IT	ITH5	Emilia-Romagna	5	Processing of fishery and aquaculture products	69	other	MS List of Operation	2019	193486	106417	75383		capacity enhancing
ITA1592	Italy	IT	ITH3	Veneto	5	Processing of fishery and aquaculture products	69	other	MS List of Operation	2019	571706	314438	314381		capacity enhancing
ITA1593	Italy	IT	ITF3	Campania	5	Processing of fishery and aquaculture products	69	other	MS List of Operation	2019	2.26364e+06	1245000	0		capacity enhancing
ITA1594	Italy	IT	ITH5	Emilia-Romagna	5	Processing of fishery and aquaculture products	69	other	MS List of Operation	2019	302361	166299	0		capacity enhancing
ITA1595	Italy	IT	ITI1	Toscana	5	Processing of fishery and aquaculture products	69	other	MS List of Operation	2019	197410	108576	45514.5		capacity enhancing
ITA1596	Italy	IT	ITG2	Sardegna	1	Added value, product quality and use of unwanted catches	42	Operators	MS List of Operation	2019	34493.1	18971.2	18971.2		beneficial
ITA1597	Italy	IT	ITI1	Toscana	7	technical assistance referred to in Article 59(1) of Regulation (EU) No 1303/2013	78	Public	MS List of Operation	2019	847273	466000	466000		NA
ITA1598	Italy	IT	ITG2	Sardegna	7	technical assistance referred to in Article 59(1) of Regulation (EU) No 1303/2013	78	other	MS List of Operation	2019	1733.6	953.48	953.48		NA
ITA1599	Italy	IT	ITG1	Sicilia	7	technical assistance referred to in Article 59(1) of Regulation (EU) No 1303/2013	78	other	MS List of Operation	2019	2853.55	1569.45	1569.45		NA
ITA1600	Italy	IT	ITF3	Campania	1	Temporary cessation of fishing activities	33	Operators	MS List of Operation	2019	3436.36	1890	1890		ambiguous
ITA1601	Italy	IT	ITH3	Veneto	1	Temporary cessation of fishing activities	33	Operators	MS List of Operation	2019	3643.64	2004	2004		ambiguous
ITA1602	Italy	IT	ITH5	Emilia-Romagna	1	Temporary cessation of fishing activities	33	Operators	MS List of Operation	2019	4264.91	2345.7	2345.7		ambiguous
ITA1603	Italy	IT	ITH5	Emilia-Romagna	2	Productive investments in aquaculture	48	other	MS List of Operation	2019	39152.7	21534	21534	1	NA
ITA1604	Italy	IT	ITG2	Sardegna	1	Temporary cessation of fishing activities	33	Operators	MS List of Operation	2019	6296	3462.8	3462.8		ambiguous
ITA1605	Italy	IT	ITI1	Toscana	1	Temporary cessation of fishing activities	33	Operators	MS List of Operation	2019	6305.45	3468	3468		ambiguous
ITA1606	Italy	IT	ITF1	Abruzzo	1	Temporary cessation of fishing activities	33	Operators	MS List of Operation	2019	11700	6435	6435		ambiguous
ITA1607	Italy	IT	ITF4	Puglia	1	Temporary cessation of fishing activities	33	Operators	MS List of Operation	2019	2050.91	1128	1128		ambiguous
ITA1608	Italy	IT	ITI1	Toscana	1	Temporary cessation of fishing activities	33	Operators	MS List of Operation	2019	3123.64	1718	1718		ambiguous
ITA1609	Italy	IT	ITF1	Abruzzo	1	Temporary cessation of fishing activities	33	Operators	MS List of Operation	2019	10800	5940	5940		ambiguous
ITA1610	Italy	IT	ITG2	Sardegna	1	Temporary cessation of fishing activities	33	Operators	MS List of Operation	2019	2352	1293.6	1293.6		ambiguous
ITA1611	Italy	IT	ITF6	Calabria	1	Temporary cessation of fishing activities	33	Operators	MS List of Operation	2019	3592.73	1976	1976		ambiguous
ITA1612	Italy	IT	ITI1	Toscana	1	Temporary cessation of fishing activities	33	Operators	MS List of Operation	2019	8363.64	4600	4600		ambiguous
ITA1613	Italy	IT	ITF1	Abruzzo	1	Temporary cessation of fishing activities	33	Operators	MS List of Operation	2019	9000	4950	4950		ambiguous
ITA1614	Italy	IT	ITF6	Calabria	1	Temporary cessation of fishing activities	33	Operators	MS List of Operation	2019	2967.27	1632	1632		ambiguous
ITA1615	Italy	IT	ITI1	Toscana	1	Temporary cessation of fishing activities	33	Operators	MS List of Operation	2019	6305.45	3468	3468		ambiguous
ITA1616	Italy	IT	ITF1	Abruzzo	1	Temporary cessation of fishing activities	33	Operators	MS List of Operation	2019	10700	5885	5885		ambiguous
ITA1617	Italy	IT	ITF4	Puglia	1	Temporary cessation of fishing activities	33	Operators	MS List of Operation	2019	11100	6105	6105		ambiguous
ITA1618	Italy	IT	ITF6	Calabria	1	Temporary cessation of fishing activities	33	Operators	MS List of Operation	2019	2050.91	1128	1128		ambiguous
ITA1619	Italy	IT	ITI1	Toscana	1	Temporary cessation of fishing activities	33	Operators	MS List of Operation	2019	1672.73	920	920		ambiguous
ITA1620	Italy	IT	ITF1	Abruzzo	1	Temporary cessation of fishing activities	33	Operators	MS List of Operation	2019	8800	4840	4840		ambiguous
ITA1621	Italy	IT	ITF4	Puglia	1	Temporary cessation of fishing activities	33	Operators	MS List of Operation	2019	8472	4659.6	4659.6		ambiguous
ITA1622	Italy	IT	ITF6	Calabria	1	Temporary cessation of fishing activities	33	Operators	MS List of Operation	2019	3280	1804	1804		ambiguous
ITA1623	Italy	IT	ITI1	Toscana	1	Temporary cessation of fishing activities	33	Operators	MS List of Operation	2019	11909.1	6550	6550		ambiguous
ITA1624	Italy	IT	ITF1	Abruzzo	1	Temporary cessation of fishing activities	33	Operators	MS List of Operation	2019	6296	3462.8	3462.8		ambiguous
ITA1625	Italy	IT	ITF4	Puglia	1	Temporary cessation of fishing activities	33	Operators	MS List of Operation	2019	9500	5225	5225		ambiguous
ITA1626	Italy	IT	ITF6	Calabria	1	Temporary cessation of fishing activities	33	Operators	MS List of Operation	2019	2967.27	1632	1632		ambiguous
ITA1627	Italy	IT	ITI1	Toscana	1	Temporary cessation of fishing activities	33	Operators	MS List of Operation	2019	12272.7	6750	6750		ambiguous
ITA1628	Italy	IT	ITF1	Abruzzo	1	Temporary cessation of fishing activities	33	Operators	MS List of Operation	2019	11300	6215	6215		ambiguous
ITA1629	Italy	IT	ITF4	Puglia	1	Temporary cessation of fishing activities	33	Operators	MS List of Operation	2019	3264	1795.2	1795.2		ambiguous
ITA1630	Italy	IT	ITF6	Calabria	1	Temporary cessation of fishing activities	33	Operators	MS List of Operation	2019	1861.82	1024	1024		ambiguous
ITA1631	Italy	IT	ITI1	Toscana	1	Temporary cessation of fishing activities	33	Operators	MS List of Operation	2019	6072.73	3340	3340		ambiguous
ITA1632	Italy	IT	ITF1	Abruzzo	1	Temporary cessation of fishing activities	33	Operators	MS List of Operation	2019	6296	3462.8	3462.8		ambiguous
ITA1633	Italy	IT	ITG2	Sardegna	1	Temporary cessation of fishing activities	33	Operators	MS List of Operation	2019	19701.8	10836	10836		ambiguous
ITA1634	Italy	IT	ITF6	Calabria	1	Temporary cessation of fishing activities	33	Operators	MS List of Operation	2019	6654.55	3660	3660		ambiguous
ITA1635	Italy	IT	ITI1	Toscana	1	Temporary cessation of fishing activities	33	Operators	MS List of Operation	2019	7236.36	3980	3980		ambiguous
ITA1636	Italy	IT	ITF1	Abruzzo	1	Temporary cessation of fishing activities	33	Operators	MS List of Operation	2019	10900	5995	5995		ambiguous
ITA1637	Italy	IT	ITG2	Sardegna	1	Temporary cessation of fishing activities	33	Operators	MS List of Operation	2019	3444	1894.2	1894.2		ambiguous
ITA1638	Italy	IT	ITF6	Calabria	1	Temporary cessation of fishing activities	33	Operators	MS List of Operation	2019	4061.82	2234	2234		ambiguous
ITA1639	Italy	IT	ITI1	Toscana	1	Temporary cessation of fishing activities	33	Operators	MS List of Operation	2019	2050.91	1128	1128		ambiguous
ITA1640	Italy	IT	ITF1	Abruzzo	1	Temporary cessation of fishing activities	33	Operators	MS List of Operation	2019	9400	5170	5170		ambiguous
ITA1641	Italy	IT	ITG2	Sardegna	1	Temporary cessation of fishing activities	33	Operators	MS List of Operation	2019	7720.36	4246.2	4246.2		ambiguous
ITA1642	Italy	IT	ITI1	Toscana	7	technical assistance referred to in Article 59(1) of Regulation (EU) No 1303/2013	78	Public	MS List of Operation	2019	44141.8	24278	24278		NA
ITA1643	Italy	IT	ITI1	Toscana	7	technical assistance referred to in Article 59(1) of Regulation (EU) No 1303/2013	78	other	MS List of Operation	2019	695.436	382.49	382.49		NA
ITA1644	Italy	IT	ITI1	Toscana	7	technical assistance referred to in Article 59(1) of Regulation (EU) No 1303/2013	78	Public	MS List of Operation	2019	59562.6	32759.4	32759.4		NA
ITA1645	Italy	IT	ITF3	Campania	1	Temporary cessation of fishing activities	33	Operators	MS List of Operation	2019	6887.27	3788	3788		ambiguous
ITA1646	Italy	IT	ITH3	Veneto	1	Temporary cessation of fishing activities	33	Operators	MS List of Operation	2019	25745.5	14160	14160		ambiguous
ITA1647	Italy	IT	ITH5	Emilia-Romagna	1	Temporary cessation of fishing activities	33	Operators	MS List of Operation	2019	4757.45	2616.6	2616.6		ambiguous
ITA1648	Italy	IT	ITH5	Emilia-Romagna	1	Temporary cessation of fishing activities	33	Operators	MS List of Operation	2019	3279.82	1803.9	1803.9		ambiguous
ITA1649	Italy	IT	ITH5	Emilia-Romagna	2	Productive investments in aquaculture	48	other	MS List of Operation	2019	51500	28325	28325	1	NA
ITA1650	Italy	IT	ITH3	Veneto	1	Protection and restoration of marine biodiversity and ecosystems and compensation regimes in the framework of sustainable fishing activities	40	Public	MS List of Operation	2019	778767	428322	171329	1	beneficial
ITA1651	Italy	IT	ITF6	Calabria	1	Temporary cessation of fishing activities	33	Operators	MS List of Operation	2019	3280	1804	1804		ambiguous
ITA1652	Italy	IT	ITI1	Toscana	1	Temporary cessation of fishing activities	33	Operators	MS List of Operation	2019	12000	6600	6600		ambiguous
ITA1653	Italy	IT	ITF1	Abruzzo	1	Temporary cessation of fishing activities	33	Operators	MS List of Operation	2019	14560	8008	8008		ambiguous
ITA1654	Italy	IT	ITG2	Sardegna	1	Temporary cessation of fishing activities	33	Operators	MS List of Operation	2019	2951.45	1623.3	1623.3		ambiguous
ITA1655	Italy	IT	ITF6	Calabria	1	Temporary cessation of fishing activities	33	Operators	MS List of Operation	2019	6770.91	3724	3724		ambiguous
ITA1656	Italy	IT	ITI1	Toscana	1	Temporary cessation of fishing activities	33	Operators	MS List of Operation	2019	5490.91	3020	3020		ambiguous
ITA1657	Italy	IT	ITF1	Abruzzo	1	Temporary cessation of fishing activities	33	Operators	MS List of Operation	2019	14080	7744	7744		ambiguous
ITA1658	Italy	IT	ITG2	Sardegna	1	Temporary cessation of fishing activities	33	Operators	MS List of Operation	2019	8304.55	4567.5	4567.5		ambiguous
ITA1659	Italy	IT	ITF6	Calabria	1	Temporary cessation of fishing activities	33	Operators	MS List of Operation	2019	3436.36	1890	1890		ambiguous
ITA1660	Italy	IT	ITI1	Toscana	1	Temporary cessation of fishing activities	33	Operators	MS List of Operation	2019	4843.64	2664	2664		ambiguous
ITA1661	Italy	IT	ITG2	Sardegna	1	Temporary cessation of fishing activities	33	Operators	MS List of Operation	2019	2352	1293.6	1293.6		ambiguous
ITA1662	Italy	IT	ITF6	Calabria	1	Temporary cessation of fishing activities	33	Operators	MS List of Operation	2019	5490.91	3020	3020		ambiguous
ITA1663	Italy	IT	ITI1	Toscana	1	Temporary cessation of fishing activities	33	Operators	MS List of Operation	2019	5723.64	3148	3148		ambiguous
ITA1664	Italy	IT	ITF1	Abruzzo	1	Temporary cessation of fishing activities	33	Operators	MS List of Operation	2019	13600	7480	7480		ambiguous
ITA1665	Italy	IT	ITG2	Sardegna	1	Temporary cessation of fishing activities	33	Operators	MS List of Operation	2019	2352	1293.6	1293.6		ambiguous
ITA1666	Italy	IT	ITF6	Calabria	1	Temporary cessation of fishing activities	33	Operators	MS List of Operation	2019	2810.91	1546	1546		ambiguous
ITA1667	Italy	IT	ITI1	Toscana	1	Temporary cessation of fishing activities	33	Operators	MS List of Operation	2019	6538.18	3596	3596		ambiguous
ITA1668	Italy	IT	ITF1	Abruzzo	1	Temporary cessation of fishing activities	33	Operators	MS List of Operation	2019	4984	2741.2	2741.2		ambiguous
ITA1669	Italy	IT	ITF6	Calabria	1	Temporary cessation of fishing activities	33	Operators	MS List of Operation	2019	3436.36	1890	1890		ambiguous
ITA1670	Italy	IT	ITI1	Toscana	1	Temporary cessation of fishing activities	33	Operators	MS List of Operation	2019	4530.91	2492	2492		ambiguous
ITA1671	Italy	IT	ITF1	Abruzzo	1	Temporary cessation of fishing activities	33	Operators	MS List of Operation	2019	9600	5280	5280		ambiguous
ITA1672	Italy	IT	ITG2	Sardegna	1	Temporary cessation of fishing activities	33	Operators	MS List of Operation	2019	2550.55	1402.8	1402.8		ambiguous
ITA1673	Italy	IT	ITG2	Sardegna	1	Temporary cessation of fishing activities	33	Operators	MS List of Operation	2019	5276.73	2902.2	2902.2		ambiguous
ITA1674	Italy	IT	ITI1	Toscana	1	Temporary cessation of fishing activities	33	Operators	MS List of Operation	2019	7352.73	4044	4044		ambiguous
ITA1675	Italy	IT	ITG2	Sardegna	1	Temporary cessation of fishing activities	33	Operators	MS List of Operation	2019	17716.4	9744	9744		ambiguous
ITA1676	Italy	IT	ITF6	Calabria	1	Temporary cessation of fishing activities	33	Operators	MS List of Operation	2019	3123.64	1718	1718		ambiguous
ITA1677	Italy	IT	ITF1	Abruzzo	1	Temporary cessation of fishing activities	33	Operators	MS List of Operation	2019	9100	5005	5005		ambiguous
ITA1678	Italy	IT	ITF6	Calabria	1	Temporary cessation of fishing activities	33	Operators	MS List of Operation	2019	2810.91	1546	1546		ambiguous
ITA1679	Italy	IT	ITI1	Toscana	1	Temporary cessation of fishing activities	33	Operators	MS List of Operation	2019	3749.09	2062	2062		ambiguous
ITA1680	Italy	IT	ITF1	Abruzzo	1	Temporary cessation of fishing activities	33	Operators	MS List of Operation	2019	9100	5005	5005		ambiguous
ITA1681	Italy	IT	ITF6	Calabria	1	Temporary cessation of fishing activities	33	Operators	MS List of Operation	2019	1294.55	712	712		ambiguous
ITA1682	Italy	IT	ITI1	Toscana	1	Temporary cessation of fishing activities	33	Operators	MS List of Operation	2019	8000	4400	4400		ambiguous
ITA1683	Italy	IT	ITF1	Abruzzo	1	Temporary cessation of fishing activities	33	Operators	MS List of Operation	2019	3780	2079	2079		ambiguous
ITA1684	Italy	IT	ITG2	Sardegna	1	Temporary cessation of fishing activities	33	Operators	MS List of Operation	2019	6009.82	3305.4	3305.4		ambiguous
ITA1685	Italy	IT	ITI1	Toscana	7	technical assistance referred to in Article 59(1) of Regulation (EU) No 1303/2013	78	Public	MS List of Operation	2019	283636	156000	93600		NA
ITA1686	Italy	IT	ITH3	Veneto	1	Temporary cessation of fishing activities	33	Operators	MS List of Operation	2019	30327.3	16680	16680		ambiguous
ITA1687	Italy	IT	ITH3	Veneto	1	Temporary cessation of fishing activities	33	Operators	MS List of Operation	2019	13772.7	7575	7575		ambiguous
ITA1688	Italy	IT	ITH5	Emilia-Romagna	1	Temporary cessation of fishing activities	33	Operators	MS List of Operation	2019	14890.9	8190	8190		ambiguous
ITA1689	Italy	IT	ITH5	Emilia-Romagna	1	Temporary cessation of fishing activities	33	Operators	MS List of Operation	2019	1756.36	966	966		ambiguous
ITA1690	Italy	IT	ITG2	Sardegna	1	Temporary cessation of fishing activities	33	Operators	MS List of Operation	2019	8686.36	4777.5	4777.5		ambiguous
ITA1691	Italy	IT	ITI1	Toscana	1	Temporary cessation of fishing activities	33	Operators	MS List of Operation	2019	7469.09	4108	4108		ambiguous
ITA1692	Italy	IT	ITF1	Abruzzo	1	Temporary cessation of fishing activities	33	Operators	MS List of Operation	2019	7832	4307.6	4307.6		ambiguous
ITA1693	Italy	IT	ITF6	Calabria	1	Temporary cessation of fishing activities	33	Operators	MS List of Operation	2019	4843.64	2664	2664		ambiguous
ITA1694	Italy	IT	ITI1	Toscana	1	Temporary cessation of fishing activities	33	Operators	MS List of Operation	2019	2810.91	1546	1546		ambiguous
ITA1695	Italy	IT	ITF1	Abruzzo	1	Temporary cessation of fishing activities	33	Operators	MS List of Operation	2019	8472	4659.6	4659.6		ambiguous
ITA1696	Italy	IT	ITG2	Sardegna	1	Temporary cessation of fishing activities	33	Operators	MS List of Operation	2019	2352	1293.6	1293.6		ambiguous
ITA1697	Italy	IT	ITF6	Calabria	1	Temporary cessation of fishing activities	33	Operators	MS List of Operation	2019	7469.09	4108	4108		ambiguous
ITA1698	Italy	IT	ITI1	Toscana	1	Temporary cessation of fishing activities	33	Operators	MS List of Operation	2019	12272.7	6750	6750		ambiguous
ITA1699	Italy	IT	ITF1	Abruzzo	1	Temporary cessation of fishing activities	33	Operators	MS List of Operation	2019	16640	9152	9152		ambiguous
ITA1700	Italy	IT	ITF6	Calabria	1	Temporary cessation of fishing activities	33	Operators	MS List of Operation	2019	2050.91	1128	1128		ambiguous
ITA1701	Italy	IT	ITF1	Abruzzo	1	Temporary cessation of fishing activities	33	Operators	MS List of Operation	2019	11300	6215	6215		ambiguous
ITA1702	Italy	IT	ITF6	Calabria	1	Temporary cessation of fishing activities	33	Operators	MS List of Operation	2019	4601.45	2530.8	2530.8		ambiguous
ITA1703	Italy	IT	ITI1	Toscana	1	Temporary cessation of fishing activities	33	Operators	MS List of Operation	2019	5141.82	2828	2828		ambiguous
ITA1704	Italy	IT	ITF1	Abruzzo	1	Temporary cessation of fishing activities	33	Operators	MS List of Operation	2019	18720	10296	10296		ambiguous
ITA1705	Italy	IT	ITF6	Calabria	1	Temporary cessation of fishing activities	33	Operators	MS List of Operation	2019	1294.55	712	712		ambiguous
ITA1706	Italy	IT	ITI1	Toscana	1	Temporary cessation of fishing activities	33	Operators	MS List of Operation	2019	9181.82	5050	5050		ambiguous
ITA1707	Italy	IT	ITF1	Abruzzo	1	Temporary cessation of fishing activities	33	Operators	MS List of Operation	2019	8800	4840	4840		ambiguous
ITA1708	Italy	IT	ITG2	Sardegna	1	Temporary cessation of fishing activities	33	Operators	MS List of Operation	2019	17487.3	9618	0		ambiguous
ITA1709	Italy	IT	ITF6	Calabria	1	Temporary cessation of fishing activities	33	Operators	MS List of Operation	2019	3436.36	1890	1890		ambiguous
ITA1710	Italy	IT	ITI1	Toscana	1	Temporary cessation of fishing activities	33	Operators	MS List of Operation	2019	6770.91	3724	3724		ambiguous
ITA1711	Italy	IT	ITG2	Sardegna	1	Temporary cessation of fishing activities	33	Operators	MS List of Operation	2019	4100.73	2255.4	0		ambiguous
ITA1712	Italy	IT	ITF6	Calabria	1	Temporary cessation of fishing activities	33	Operators	MS List of Operation	2019	3264.55	1795.5	1795.5		ambiguous
ITA1713	Italy	IT	ITI1	Toscana	1	Temporary cessation of fishing activities	33	Operators	MS List of Operation	2019	8818.18	4850	4850		ambiguous
ITA1714	Italy	IT	ITF1	Abruzzo	1	Temporary cessation of fishing activities	33	Operators	MS List of Operation	2019	9300	5115	5115		ambiguous
ITA1715	Italy	IT	ITF6	Calabria	1	Temporary cessation of fishing activities	33	Operators	MS List of Operation	2019	2050.91	1128	1128		ambiguous
ITA1716	Italy	IT	ITI1	Toscana	1	Temporary cessation of fishing activities	33	Operators	MS List of Operation	2019	6538.18	3596	3596		ambiguous
ITA1717	Italy	IT	ITF1	Abruzzo	1	Temporary cessation of fishing activities	33	Operators	MS List of Operation	2019	6936	3814.8	3814.8		ambiguous
ITA1718	Italy	IT	ITF6	Calabria	1	Temporary cessation of fishing activities	33	Operators	MS List of Operation	2019	6421.82	3532	3532		ambiguous
ITA1719	Italy	IT	ITI1	Toscana	1	Temporary cessation of fishing activities	33	Operators	MS List of Operation	2019	7818.18	4300	4300		ambiguous
ITA1720	Italy	IT	ITF1	Abruzzo	1	Temporary cessation of fishing activities	33	Operators	MS List of Operation	2019	16640	9152	9152		ambiguous
ITA1721	Italy	IT	ITG2	Sardegna	1	Temporary cessation of fishing activities	33	Operators	MS List of Operation	2019	2153.45	1184.4	1184.4		ambiguous
ITA1722	Italy	IT	ITF6	Calabria	1	Ensuring of a balance between fishing capacity and available fishing opportunities: Permanent cessation of fishing activities	34	Operators	MS List of Operation	2019	403745	222060	218976	1	ambiguous
ITA1723	Italy	IT	ITI1	Toscana	7	technical assistance referred to in Article 59(1) of Regulation (EU) No 1303/2013	78	Public	MS List of Operation	2019	53236.4	29280	29280		NA
ITA1724	Italy	IT	ITH3	Veneto	7	technical assistance referred to in Article 59(1) of Regulation (EU) No 1303/2013	78	other	MS List of Operation	2019	1182.18	650.2	650.2		NA
ITA1725	Italy	IT	ITH3	Veneto	1	Temporary cessation of fishing activities	33	Operators	MS List of Operation	2019	14863.6	8175	0		ambiguous
ITA1726	Italy	IT	ITH3	Veneto	1	Temporary cessation of fishing activities	33	Operators	MS List of Operation	2019	12409.1	6825	6825		ambiguous
ITA1727	Italy	IT	ITH5	Emilia-Romagna	1	Temporary cessation of fishing activities	33	Operators	MS List of Operation	2019	1557.82	856.8	856.8		ambiguous
ITA1728	Italy	IT	ITH5	Emilia-Romagna	2	Productive investments in aquaculture	48	other	MS List of Operation	2019	39381.8	21660	21594.5	1	NA
ITA1729	Italy	IT	ITF6	Calabria	1	Temporary cessation of fishing activities	33	Operators	MS List of Operation	2019	4218.18	2320	2320		ambiguous
ITA1730	Italy	IT	ITI1	Toscana	1	Temporary cessation of fishing activities	33	Operators	MS List of Operation	2019	7003.64	3852	3852		ambiguous
ITA1731	Italy	IT	ITF1	Abruzzo	1	Temporary cessation of fishing activities	33	Operators	MS List of Operation	2019	8344	4589.2	4589.2		ambiguous
ITA1732	Italy	IT	ITG2	Sardegna	1	Temporary cessation of fishing activities	33	Operators	MS List of Operation	2019	15043.6	8274	8274		ambiguous
ITA1733	Italy	IT	ITF6	Calabria	1	Temporary cessation of fishing activities	33	Operators	MS List of Operation	2019	1409.45	775.2	775.2		ambiguous
ITA1734	Italy	IT	ITI1	Toscana	1	Temporary cessation of fishing activities	33	Operators	MS List of Operation	2019	9545.45	5250	5250		ambiguous
ITA1735	Italy	IT	ITF1	Abruzzo	1	Temporary cessation of fishing activities	33	Operators	MS List of Operation	2019	14800	8140	8140		ambiguous
ITA1736	Italy	IT	ITF6	Calabria	1	Temporary cessation of fishing activities	33	Operators	MS List of Operation	2019	5258.18	2892	2892		ambiguous
ITA1737	Italy	IT	ITI1	Toscana	1	Temporary cessation of fishing activities	33	Operators	MS List of Operation	2019	14909.1	8200	8200		ambiguous
ITA1738	Italy	IT	ITF1	Abruzzo	1	Temporary cessation of fishing activities	33	Operators	MS List of Operation	2019	9400	5170	5170		ambiguous
ITA1739	Italy	IT	ITG2	Sardegna	1	Temporary cessation of fishing activities	33	Operators	MS List of Operation	2019	3444	1894.2	1894.2		ambiguous
ITA1740	Italy	IT	ITF6	Calabria	1	Temporary cessation of fishing activities	33	Operators	MS List of Operation	2019	2810.91	1546	1546		ambiguous
ITA1741	Italy	IT	ITI1	Toscana	1	Temporary cessation of fishing activities	33	Operators	MS List of Operation	2019	4374.55	2406	2406		ambiguous
ITA1742	Italy	IT	ITG2	Sardegna	1	Temporary cessation of fishing activities	33	Operators	MS List of Operation	2019	14050.9	7728	7728		ambiguous
ITA1743	Italy	IT	ITF6	Calabria	1	Temporary cessation of fishing activities	33	Operators	MS List of Operation	2019	3123.64	1718	1718		ambiguous
ITA1744	Italy	IT	ITI1	Toscana	1	Temporary cessation of fishing activities	33	Operators	MS List of Operation	2019	7818.18	4300	4300		ambiguous
ITA1745	Italy	IT	ITI3	Marche	1	Temporary cessation of fishing activities	33	Operators	MS List of Operation	2019	12122.7	6667.5	6667.5		ambiguous
ITA1746	Italy	IT	ITF6	Calabria	1	Temporary cessation of fishing activities	33	Operators	MS List of Operation	2019	3608	1984.4	0		ambiguous
ITA1747	Italy	IT	ITG2	Sardegna	1	Temporary cessation of fishing activities	33	Operators	MS List of Operation	2019	5765.45	3171	3171		ambiguous
ITA1748	Italy	IT	ITI1	Toscana	1	Temporary cessation of fishing activities	33	Operators	MS List of Operation	2019	7236.36	3980	3980		ambiguous
ITA1749	Italy	IT	ITF6	Calabria	1	Temporary cessation of fishing activities	33	Operators	MS List of Operation	2019	4124	2268.2	2268.2		ambiguous
ITA1750	Italy	IT	ITG2	Sardegna	1	Temporary cessation of fishing activities	33	Operators	MS List of Operation	2019	5765.45	3171	3171		ambiguous
ITA1751	Italy	IT	ITI3	Marche	1	Temporary cessation of fishing activities	33	Operators	MS List of Operation	2019	9163.64	5040	5040		ambiguous
ITA1752	Italy	IT	ITF6	Calabria	1	Temporary cessation of fishing activities	33	Operators	MS List of Operation	2019	6552	3603.6	3603.6		ambiguous
ITA1753	Italy	IT	ITF6	Calabria	1	Temporary cessation of fishing activities	33	Operators	MS List of Operation	2019	6321.82	3477	3477		ambiguous
ITA1754	Italy	IT	ITI1	Toscana	1	Temporary cessation of fishing activities	33	Operators	MS List of Operation	2019	8454.55	4650	4650		ambiguous
ITA1755	Italy	IT	ITI3	Marche	1	Temporary cessation of fishing activities	33	Operators	MS List of Operation	2019	15425.5	8484	8484		ambiguous
ITA1756	Italy	IT	ITF6	Calabria	1	Temporary cessation of fishing activities	33	Operators	MS List of Operation	2019	6424	3533.2	3533.2		ambiguous
ITA1757	Italy	IT	ITF6	Calabria	1	Temporary cessation of fishing activities	33	Operators	MS List of Operation	2019	11545.5	6350	6350		ambiguous
ITA1758	Italy	IT	ITI1	Toscana	1	Temporary cessation of fishing activities	33	Operators	MS List of Operation	2019	7469.09	4108	4108		ambiguous
ITA1759	Italy	IT	ITI3	Marche	1	Temporary cessation of fishing activities	33	Operators	MS List of Operation	2019	15883.6	8736	8736		ambiguous
ITA1760	Italy	IT	ITF6	Calabria	1	Temporary cessation of fishing activities	33	Operators	MS List of Operation	2019	3952	2173.6	2173.6		ambiguous
ITA1761	Italy	IT	ITF6	Calabria	1	Temporary cessation of fishing activities	33	Operators	MS List of Operation	2019	5607.27	3084	3084		ambiguous
ITA1762	Italy	IT	ITI3	Marche	1	Temporary cessation of fishing activities	33	Operators	MS List of Operation	2019	10690.9	5880	5880		ambiguous
ITA1763	Italy	IT	ITF6	Calabria	1	Temporary cessation of fishing activities	33	Operators	MS List of Operation	2019	2464	1355.2	0		ambiguous
ITA1764	Italy	IT	ITI1	Toscana	7	technical assistance referred to in Article 59(1) of Regulation (EU) No 1303/2013	78	other	MS List of Operation	2019	5454.55	3000	3000		NA
ITA1765	Italy	IT	ITG1	Sicilia	7	technical assistance referred to in Article 59(1) of Regulation (EU) No 1303/2013	78	other	MS List of Operation	2019	1257.27	691.5	691.5		NA
ITA1766	Italy	IT	ITH3	Veneto	1	Temporary cessation of fishing activities	33	Operators	MS List of Operation	2019	13500	7425	7425		ambiguous
ITA1767	Italy	IT	ITH3	Veneto	1	Temporary cessation of fishing activities	33	Operators	MS List of Operation	2019	9807.27	5394	5394		ambiguous
ITA1768	Italy	IT	ITH5	Emilia-Romagna	1	Temporary cessation of fishing activities	33	Operators	MS List of Operation	2019	10213.6	5617.5	5617.5		ambiguous
ITA1769	Italy	IT	ITH5	Emilia-Romagna	1	Temporary cessation of fishing activities	33	Operators	MS List of Operation	2019	3608.18	1984.5	1984.5		ambiguous
ITA1770	Italy	IT	ITH5	Emilia-Romagna	2	Productive investments in aquaculture	48	other	MS List of Operation	2019	38716.4	21294	21294	1	NA
ITA1771	Italy	IT	ITF6	Calabria	1	Temporary cessation of fishing activities	33	Operators	MS List of Operation	2019	10500	5775	5775		ambiguous
ITA1772	Italy	IT	ITI1	Toscana	1	Temporary cessation of fishing activities	33	Operators	MS List of Operation	2019	2240	1232	1232		ambiguous
ITA1773	Italy	IT	ITI3	Marche	1	Temporary cessation of fishing activities	33	Operators	MS List of Operation	2019	14738.2	8106	8106		ambiguous
ITA1774	Italy	IT	ITF6	Calabria	1	Temporary cessation of fishing activities	33	Operators	MS List of Operation	2019	3092	1700.6	1700.6		ambiguous
ITA1775	Italy	IT	ITF6	Calabria	1	Temporary cessation of fishing activities	33	Operators	MS List of Operation	2019	10000	5500	5500		ambiguous
ITA1776	Italy	IT	ITI1	Toscana	1	Temporary cessation of fishing activities	33	Operators	MS List of Operation	2019	2810.91	1546	1546		ambiguous
ITA1777	Italy	IT	ITI3	Marche	1	Temporary cessation of fishing activities	33	Operators	MS List of Operation	2019	15349.1	8442	8442		ambiguous
ITA1778	Italy	IT	ITI1	Toscana	1	Temporary cessation of fishing activities	33	Operators	MS List of Operation	2019	9909.09	5450	5450		ambiguous
ITA1779	Italy	IT	ITI3	Marche	1	Temporary cessation of fishing activities	33	Operators	MS List of Operation	2019	9545.45	5250	5250		ambiguous
ITA1780	Italy	IT	ITF6	Calabria	1	Temporary cessation of fishing activities	33	Operators	MS List of Operation	2019	5490.91	3020	3020		ambiguous
ITA1781	Italy	IT	ITI1	Toscana	1	Temporary cessation of fishing activities	33	Operators	MS List of Operation	2019	2967.27	1632	1632		ambiguous
ITA1782	Italy	IT	ITI3	Marche	1	Temporary cessation of fishing activities	33	Operators	MS List of Operation	2019	3608.18	1984.5	1984.5		ambiguous
ITA1783	Italy	IT	ITF6	Calabria	1	Temporary cessation of fishing activities	33	Operators	MS List of Operation	2019	9100	5005	5005		ambiguous
ITA1784	Italy	IT	ITI3	Marche	1	Temporary cessation of fishing activities	33	Operators	MS List of Operation	2019	10881.8	5985	5985		ambiguous
ITA1785	Italy	IT	ITF6	Calabria	1	Temporary cessation of fishing activities	33	Operators	MS List of Operation	2019	4640	2552	2552		ambiguous
ITA1786	Italy	IT	ITF4	Puglia	1	Temporary cessation of fishing activities	33	Operators	MS List of Operation	2019	2509.09	1380	1380		ambiguous
ITA1787	Italy	IT	ITI1	Toscana	1	Temporary cessation of fishing activities	33	Operators	MS List of Operation	2019	7585.45	4172	4172		ambiguous
ITA1788	Italy	IT	ITI3	Marche	1	Temporary cessation of fishing activities	33	Operators	MS List of Operation	2019	13592.7	7476	7476		ambiguous
ITA1789	Italy	IT	ITF6	Calabria	1	Temporary cessation of fishing activities	33	Operators	MS List of Operation	2019	6936	3814.8	3814.8		ambiguous
ITA1790	Italy	IT	ITF6	Calabria	1	Temporary cessation of fishing activities	33	Operators	MS List of Operation	2019	3858.73	2122.3	2122.3		ambiguous
ITA1791	Italy	IT	ITI3	Marche	1	Temporary cessation of fishing activities	33	Operators	MS List of Operation	2019	12600	6930	6930		ambiguous
ITA1792	Italy	IT	ITF6	Calabria	1	Temporary cessation of fishing activities	33	Operators	MS List of Operation	2019	3092	1700.6	1700.6		ambiguous
ITA1793	Italy	IT	ITF6	Calabria	1	Temporary cessation of fishing activities	33	Operators	MS List of Operation	2019	5326.91	2929.8	2929.8		ambiguous
ITA1794	Italy	IT	ITI1	Toscana	1	Temporary cessation of fishing activities	33	Operators	MS List of Operation	2019	8181.82	4500	4500		ambiguous
ITA1795	Italy	IT	ITI3	Marche	1	Temporary cessation of fishing activities	33	Operators	MS List of Operation	2019	12600	6930	6930		ambiguous
ITA1796	Italy	IT	ITF6	Calabria	1	Temporary cessation of fishing activities	33	Operators	MS List of Operation	2019	4468	2457.4	0		ambiguous
ITA1797	Italy	IT	ITI3	Marche	1	Temporary cessation of fishing activities	33	Operators	MS List of Operation	2019	16723.6	9198	9198		ambiguous
ITA1798	Italy	IT	ITF6	Calabria	1	Temporary cessation of fishing activities	33	Operators	MS List of Operation	2019	3436	1889.8	0		ambiguous
ITA1799	Italy	IT	ITI1	Toscana	1	Temporary cessation of fishing activities	33	Operators	MS List of Operation	2019	4374.55	2406	2406		ambiguous
ITA1800	Italy	IT	ITI3	Marche	1	Temporary cessation of fishing activities	33	Operators	MS List of Operation	2019	12409.1	6825	6825		ambiguous
ITA1801	Italy	IT	ITI1	Toscana	7	technical assistance referred to in Article 59(1) of Regulation (EU) No 1303/2013	78	other	MS List of Operation	2019	3636.36	2000	2000		NA
ITA1802	Italy	IT	ITG1	Sicilia	7	technical assistance referred to in Article 59(1) of Regulation (EU) No 1303/2013	78	other	MS List of Operation	2019	849.818	467.4	467.4		NA
ITA1803	Italy	IT	ITH3	Veneto	1	Temporary cessation of fishing activities	33	Operators	MS List of Operation	2019	22254.5	12240	12240		ambiguous
ITA1804	Italy	IT	ITH3	Veneto	1	Temporary cessation of fishing activities	33	Operators	MS List of Operation	2019	7363.64	4050	4050		ambiguous
ITA1805	Italy	IT	ITH5	Emilia-Romagna	1	Temporary cessation of fishing activities	33	Operators	MS List of Operation	2019	3279.82	1803.9	1803.9		ambiguous
ITA1806	Italy	IT	ITH5	Emilia-Romagna	1	Temporary cessation of fishing activities	33	Operators	MS List of Operation	2019	3936.55	2165.1	2165.1		ambiguous
ITA1807	Italy	IT	ITH5	Emilia-Romagna	2	Productive investments in aquaculture	48	other	MS List of Operation	2019	37794.5	20787	20509.5	1	NA
ITA1808	Italy	IT	ITF6	Calabria	1	Temporary cessation of fishing activities	33	Operators	MS List of Operation	2019	3749.09	2062	2062		ambiguous
ITA1809	Italy	IT	ITI1	Toscana	1	Temporary cessation of fishing activities	33	Operators	MS List of Operation	2019	7701.82	4236	4236		ambiguous
ITA1810	Italy	IT	ITI3	Marche	1	Temporary cessation of fishing activities	33	Operators	MS List of Operation	2019	16112.7	8862	8862		ambiguous
ITA1811	Italy	IT	ITF6	Calabria	1	Temporary cessation of fishing activities	33	Operators	MS List of Operation	2019	3264	1795.2	1795.2		ambiguous
ITA1812	Italy	IT	ITI1	Toscana	1	Temporary cessation of fishing activities	33	Operators	MS List of Operation	2019	8272.73	4550	4550		ambiguous
ITA1813	Italy	IT	ITI3	Marche	1	Temporary cessation of fishing activities	33	Operators	MS List of Operation	2019	17181.8	9450	9450		ambiguous
ITA1814	Italy	IT	ITF6	Calabria	1	Temporary cessation of fishing activities	33	Operators	MS List of Operation	2019	2256	1240.8	0		ambiguous
ITA1815	Italy	IT	ITI3	Marche	1	Temporary cessation of fishing activities	33	Operators	MS List of Operation	2019	8972.73	4935	4935		ambiguous
ITA1816	Italy	IT	ITF6	Calabria	1	Temporary cessation of fishing activities	33	Operators	MS List of Operation	2019	7704	4237.2	4237.2		ambiguous
ITA1817	Italy	IT	ITF6	Calabria	1	Temporary cessation of fishing activities	33	Operators	MS List of Operation	2019	3123.64	1718	1718		ambiguous
ITA1818	Italy	IT	ITI1	Toscana	1	Temporary cessation of fishing activities	33	Operators	MS List of Operation	2019	10881.8	5985	5985		ambiguous
ITA1819	Italy	IT	ITI3	Marche	1	Temporary cessation of fishing activities	33	Operators	MS List of Operation	2019	12027.3	6615	6615		ambiguous
ITA1820	Italy	IT	ITF6	Calabria	1	Temporary cessation of fishing activities	33	Operators	MS List of Operation	2019	3436	1889.8	0		ambiguous
ITA1821	Italy	IT	ITF6	Calabria	1	Temporary cessation of fishing activities	33	Operators	MS List of Operation	2019	4843.64	2664	2664		ambiguous
ITA1822	Italy	IT	ITI1	Toscana	1	Temporary cessation of fishing activities	33	Operators	MS List of Operation	2019	8118.18	4465	4465		ambiguous
ITA1823	Italy	IT	ITI3	Marche	1	Temporary cessation of fishing activities	33	Operators	MS List of Operation	2019	12313.6	6772.5	6772.5		ambiguous
ITA1824	Italy	IT	ITF6	Calabria	1	Temporary cessation of fishing activities	33	Operators	MS List of Operation	2019	2672	1469.6	1469.6		ambiguous
ITA1825	Italy	IT	ITF6	Calabria	1	Temporary cessation of fishing activities	33	Operators	MS List of Operation	2019	2967.27	1632	1632		ambiguous
ITA1826	Italy	IT	ITI1	Toscana	1	Temporary cessation of fishing activities	33	Operators	MS List of Operation	2019	7513.64	4132.5	4132.5		ambiguous
ITA1827	Italy	IT	ITI3	Marche	1	Temporary cessation of fishing activities	33	Operators	MS List of Operation	2019	5085.82	2797.2	2797.2		ambiguous
ITA1828	Italy	IT	ITF6	Calabria	1	Temporary cessation of fishing activities	33	Operators	MS List of Operation	2019	7448	4096.4	4096.4		ambiguous
ITA1829	Italy	IT	ITF6	Calabria	1	Temporary cessation of fishing activities	33	Operators	MS List of Operation	2019	3749.09	2062	2062		ambiguous
ITA1830	Italy	IT	ITI1	Toscana	1	Temporary cessation of fishing activities	33	Operators	MS List of Operation	2019	8204.55	4512.5	4512.5		ambiguous
ITA1831	Italy	IT	ITI3	Marche	1	Temporary cessation of fishing activities	33	Operators	MS List of Operation	2019	11645.5	6405	6405		ambiguous
ITA1832	Italy	IT	ITF6	Calabria	1	Temporary cessation of fishing activities	33	Operators	MS List of Operation	2019	11000	6050	6050		ambiguous
ITA1833	Italy	IT	ITF6	Calabria	1	Temporary cessation of fishing activities	33	Operators	MS List of Operation	2019	3436.36	1890	1890		ambiguous
ITA1834	Italy	IT	ITI1	Toscana	1	Temporary cessation of fishing activities	33	Operators	MS List of Operation	2019	8895.45	4892.5	4892.5		ambiguous
ITA1835	Italy	IT	ITI3	Marche	1	Temporary cessation of fishing activities	33	Operators	MS List of Operation	2019	13058.2	7182	7182		ambiguous
ITA1836	Italy	IT	ITF6	Calabria	1	Temporary cessation of fishing activities	33	Operators	MS List of Operation	2019	3123.64	1718	1718		ambiguous
ITA1837	Italy	IT	ITI1	Toscana	1	Temporary cessation of fishing activities	33	Operators	MS List of Operation	2019	7206.18	3963.4	3963.4		ambiguous
ITA1838	Italy	IT	ITI3	Marche	1	Temporary cessation of fishing activities	33	Operators	MS List of Operation	2019	8781.82	4830	4830		ambiguous
ITA1839	Italy	IT	ITF6	Calabria	1	Temporary cessation of fishing activities	33	Operators	MS List of Operation	2019	2256	1240.8	0		ambiguous
ITA1840	Italy	IT	ITF6	Calabria	1	Temporary cessation of fishing activities	33	Operators	MS List of Operation	2019	7003.64	3852	3852		ambiguous
ITA1841	Italy	IT	ITI1	Toscana	1	Temporary cessation of fishing activities	33	Operators	MS List of Operation	2019	9154.55	5035	5035		ambiguous
ITA1842	Italy	IT	ITI3	Marche	1	Temporary cessation of fishing activities	33	Operators	MS List of Operation	2019	10881.8	5985	5985		ambiguous
ITA1843	Italy	IT	ITF6	Calabria	1	Temporary cessation of fishing activities	33	Operators	MS List of Operation	2019	5528	3040.4	3040.4		ambiguous
ITA1844	Italy	IT	ITF6	Calabria	1	Ensuring of a balance between fishing capacity and available fishing opportunities: Permanent cessation of fishing activities	34	Operators	MS List of Operation	2019	256364	141000	139110	1	ambiguous
ITA1845	Italy	IT	ITI1	Toscana	7	technical assistance referred to in Article 59(1) of Regulation (EU) No 1303/2013	78	Public	MS List of Operation	2019	10909.1	6000	6000		NA
ITA1846	Italy	IT	ITI1	Toscana	7	technical assistance referred to in Article 59(1) of Regulation (EU) No 1303/2013	78	other	MS List of Operation	2019	1132.44	622.84	622.84		NA
ITA1847	Italy	IT	ITF5	Basilicata	7	technical assistance referred to in Article 59(1) of Regulation (EU) No 1303/2013	78	other	MS List of Operation	2019	857.636	471.7	471.7		NA
ITA1848	Italy	IT	ITH3	Veneto	1	Temporary cessation of fishing activities	33	Operators	MS List of Operation	2019	21709.1	11940	11940		ambiguous
ITA1849	Italy	IT	ITH5	Emilia-Romagna	1	Temporary cessation of fishing activities	33	Operators	MS List of Operation	2019	2951.45	1623.3	1623.3		ambiguous
ITA1850	Italy	IT	ITH5	Emilia-Romagna	1	Temporary cessation of fishing activities	33	Operators	MS List of Operation	2019	11931.8	6562.5	6562.5		ambiguous
ITA1851	Italy	IT	ITF6	Calabria	1	Temporary cessation of fishing activities	33	Operators	MS List of Operation	2019	1861.82	1024	1024		ambiguous
ITA1852	Italy	IT	ITI1	Toscana	1	Temporary cessation of fishing activities	33	Operators	MS List of Operation	2019	9068.18	4987.5	4987.5		ambiguous
ITA1853	Italy	IT	ITI3	Marche	1	Temporary cessation of fishing activities	33	Operators	MS List of Operation	2019	13440	7392	7392		ambiguous
ITA1854	Italy	IT	ITF6	Calabria	1	Temporary cessation of fishing activities	33	Operators	MS List of Operation	2019	2048	1126.4	1126.4		ambiguous
ITA1855	Italy	IT	ITF6	Calabria	1	Temporary cessation of fishing activities	33	Operators	MS List of Operation	2019	2050.91	1128	1128		ambiguous
ITA1856	Italy	IT	ITI1	Toscana	1	Temporary cessation of fishing activities	33	Operators	MS List of Operation	2019	3264.55	1795.5	1795.5		ambiguous
ITA1857	Italy	IT	ITF6	Calabria	1	Temporary cessation of fishing activities	33	Operators	MS List of Operation	2019	3780	2079	2079		ambiguous
ITA1858	Italy	IT	ITF6	Calabria	1	Temporary cessation of fishing activities	33	Operators	MS List of Operation	2019	5956.36	3276	3276		ambiguous
ITA1859	Italy	IT	ITI3	Marche	1	Temporary cessation of fishing activities	33	Operators	MS List of Operation	2019	11263.6	6195	6195		ambiguous
ITA1860	Italy	IT	ITF6	Calabria	1	Temporary cessation of fishing activities	33	Operators	MS List of Operation	2019	4124	2268.2	0		ambiguous
ITA1861	Italy	IT	ITF6	Calabria	1	Temporary cessation of fishing activities	33	Operators	MS List of Operation	2019	4530.91	2492	2492		ambiguous
ITA1862	Italy	IT	ITI1	Toscana	1	Temporary cessation of fishing activities	33	Operators	MS List of Operation	2019	7859.09	4322.5	4322.5		ambiguous
ITA1863	Italy	IT	ITI3	Marche	1	Temporary cessation of fishing activities	33	Operators	MS List of Operation	2019	8686.36	4777.5	4777.5		ambiguous
ITA1864	Italy	IT	ITF6	Calabria	1	Temporary cessation of fishing activities	33	Operators	MS List of Operation	2019	4124	2268.2	0		ambiguous
ITA1865	Italy	IT	ITF6	Calabria	1	Temporary cessation of fishing activities	33	Operators	MS List of Operation	2019	4061.82	2234	2234		ambiguous
ITA1866	Italy	IT	ITI1	Toscana	1	Temporary cessation of fishing activities	33	Operators	MS List of Operation	2019	12574.5	6916	6916		ambiguous
ITA1867	Italy	IT	ITI3	Marche	1	Temporary cessation of fishing activities	33	Operators	MS List of Operation	2019	8236.36	4530	4530		ambiguous
ITA1868	Italy	IT	ITF6	Calabria	1	Temporary cessation of fishing activities	33	Operators	MS List of Operation	2019	2672	1469.6	0		ambiguous
ITA1869	Italy	IT	ITF6	Calabria	1	Temporary cessation of fishing activities	33	Operators	MS List of Operation	2019	3749.09	2062	2062		ambiguous
ITA1870	Italy	IT	ITI1	Toscana	1	Temporary cessation of fishing activities	33	Operators	MS List of Operation	2019	7513.64	4132.5	4132.5		ambiguous
ITA1871	Italy	IT	ITF6	Calabria	1	Temporary cessation of fishing activities	33	Operators	MS List of Operation	2019	3608	1984.4	1984.4		ambiguous
ITA1872	Italy	IT	ITI3	Marche	1	Temporary cessation of fishing activities	33	Operators	MS List of Operation	2019	15409.1	8475	8475		ambiguous
ITA1873	Italy	IT	ITI1	Toscana	1	Temporary cessation of fishing activities	33	Operators	MS List of Operation	2019	7859.09	4322.5	4322.5		ambiguous
ITA1874	Italy	IT	ITI3	Marche	1	Temporary cessation of fishing activities	33	Operators	MS List of Operation	2019	7842.55	4313.4	4313.4		ambiguous
ITA1875	Italy	IT	ITI1	Toscana	1	Temporary cessation of fishing activities	33	Operators	MS List of Operation	2019	7206.18	3963.4	3963.4		ambiguous
ITA1876	Italy	IT	ITI3	Marche	1	Temporary cessation of fishing activities	33	Operators	MS List of Operation	2019	9927.27	5460	5460		ambiguous
ITA1877	Italy	IT	ITF6	Calabria	1	Temporary cessation of fishing activities	33	Operators	MS List of Operation	2019	4061.82	2234	2234		ambiguous
ITA1878	Italy	IT	ITF6	Calabria	1	Temporary cessation of fishing activities	33	Operators	MS List of Operation	2019	4296	2362.8	2362.8		ambiguous
ITA1879	Italy	IT	ITF6	Calabria	1	Ensuring of a balance between fishing capacity and available fishing opportunities: Permanent cessation of fishing activities	34	Operators	MS List of Operation	2019	750782	412930	404530	1	ambiguous
ITA1880	Italy	IT	ITG1	Sicilia	7	technical assistance referred to in Article 59(1) of Regulation (EU) No 1303/2013	78	other	MS List of Operation	2019	833.636	458.5	458.5		NA
ITA1881	Italy	IT	ITH3	Veneto	1	Temporary cessation of fishing activities	33	Operators	MS List of Operation	2019	9807.27	5394	5394		ambiguous
ITA1882	Italy	IT	ITH3	Veneto	1	Temporary cessation of fishing activities	33	Operators	MS List of Operation	2019	8760	4818	4818		ambiguous
ITA1883	Italy	IT	ITH5	Emilia-Romagna	1	Temporary cessation of fishing activities	33	Operators	MS List of Operation	2019	2951.45	1623.3	1623.3		ambiguous
ITA1884	Italy	IT	ITF6	Calabria	1	Temporary cessation of fishing activities	33	Operators	MS List of Operation	2019	3710.18	2040.6	2040.6		ambiguous
ITA1885	Italy	IT	ITI1	Toscana	1	Temporary cessation of fishing activities	33	Operators	MS List of Operation	2019	8722.73	4797.5	4797.5		ambiguous
ITA1886	Italy	IT	ITI3	Marche	1	Temporary cessation of fishing activities	33	Operators	MS List of Operation	2019	9545.45	5250	5250		ambiguous
ITA1887	Italy	IT	ITG2	Sardegna	1	Temporary cessation of fishing activities	33	Operators	MS List of Operation	2019	6376.36	3507	3507		ambiguous
ITA1888	Italy	IT	ITF6	Calabria	1	Temporary cessation of fishing activities	33	Operators	MS List of Operation	2019	1861.82	1024	1024		ambiguous
ITA1889	Italy	IT	ITI1	Toscana	1	Temporary cessation of fishing activities	33	Operators	MS List of Operation	2019	4155.82	2285.7	2285.7		ambiguous
ITA1890	Italy	IT	ITI3	Marche	1	Temporary cessation of fishing activities	33	Operators	MS List of Operation	2019	16876.4	9282	9282		ambiguous
ITA1891	Italy	IT	ITG2	Sardegna	1	Temporary cessation of fishing activities	33	Operators	MS List of Operation	2019	7353.82	4044.6	4044.6		ambiguous
ITA1892	Italy	IT	ITI1	Toscana	1	Temporary cessation of fishing activities	33	Operators	MS List of Operation	2019	7003.64	3852	3852		ambiguous
ITA1893	Italy	IT	ITI3	Marche	1	Temporary cessation of fishing activities	33	Operators	MS List of Operation	2019	14356.4	7896	7896		ambiguous
ITA1894	Italy	IT	ITG2	Sardegna	1	Temporary cessation of fishing activities	33	Operators	MS List of Operation	2019	9068.18	4987.5	4987.5		ambiguous
ITA1895	Italy	IT	ITF6	Calabria	1	Temporary cessation of fishing activities	33	Operators	MS List of Operation	2019	5437.45	2990.6	2990.6		ambiguous
ITA1896	Italy	IT	ITI1	Toscana	1	Temporary cessation of fishing activities	33	Operators	MS List of Operation	2019	11054.5	6080	6080		ambiguous
ITA1897	Italy	IT	ITI3	Marche	1	Temporary cessation of fishing activities	33	Operators	MS List of Operation	2019	4100.73	2255.4	2255.4		ambiguous
ITA1898	Italy	IT	ITG2	Sardegna	1	Temporary cessation of fishing activities	33	Operators	MS List of Operation	2019	8086.91	4447.8	4447.8		ambiguous
ITA1899	Italy	IT	ITF6	Calabria	1	Temporary cessation of fishing activities	33	Operators	MS List of Operation	2019	3749.09	2062	2062		ambiguous
ITA1900	Italy	IT	ITI1	Toscana	1	Temporary cessation of fishing activities	33	Operators	MS List of Operation	2019	9068.18	4987.5	0		ambiguous
ITA1901	Italy	IT	ITI3	Marche	1	Temporary cessation of fishing activities	33	Operators	MS List of Operation	2019	6865.09	3775.8	3775.8		ambiguous
ITA1902	Italy	IT	ITF6	Calabria	1	Temporary cessation of fishing activities	33	Operators	MS List of Operation	2019	3116	1713.8	1713.8		ambiguous
ITA1903	Italy	IT	ITI1	Toscana	1	Temporary cessation of fishing activities	33	Operators	MS List of Operation	2019	7600	4180	4180		ambiguous
ITA1904	Italy	IT	ITI3	Marche	1	Temporary cessation of fishing activities	33	Operators	MS List of Operation	2019	15501.8	8526	8526		ambiguous
ITA1905	Italy	IT	ITF6	Calabria	1	Temporary cessation of fishing activities	33	Operators	MS List of Operation	2019	2307.64	1269.2	1269.2		ambiguous
ITA1906	Italy	IT	ITI1	Toscana	1	Temporary cessation of fishing activities	33	Operators	MS List of Operation	2019	8981.82	4940	4940		ambiguous
ITA1907	Italy	IT	ITI3	Marche	1	Temporary cessation of fishing activities	33	Operators	MS List of Operation	2019	10595.5	5827.5	5827.5		ambiguous
ITA1908	Italy	IT	ITF6	Calabria	1	Temporary cessation of fishing activities	33	Operators	MS List of Operation	2019	2967.45	1632.1	1632.1		ambiguous
ITA1909	Italy	IT	ITI1	Toscana	1	Temporary cessation of fishing activities	33	Operators	MS List of Operation	2019	8363.64	4600	4600		ambiguous
ITA1910	Italy	IT	ITI3	Marche	1	Temporary cessation of fishing activities	33	Operators	MS List of Operation	2019	13058.2	7182	7182		ambiguous
ITA1911	Italy	IT	ITF6	Calabria	1	Temporary cessation of fishing activities	33	Operators	MS List of Operation	2019	3905.45	2148	2148		ambiguous
ITA1912	Italy	IT	ITI1	Toscana	1	Temporary cessation of fishing activities	33	Operators	MS List of Operation	2019	8545.45	4700	4700		ambiguous
ITA1913	Italy	IT	ITI3	Marche	1	Temporary cessation of fishing activities	33	Operators	MS List of Operation	2019	5154.55	2835	2835		ambiguous
ITA1914	Italy	IT	ITF4	Puglia	1	Temporary cessation of fishing activities	33	Operators	MS List of Operation	2019	9500	5225	5225		ambiguous
ITA1915	Italy	IT	ITF6	Calabria	1	Temporary cessation of fishing activities	33	Operators	MS List of Operation	2019	5658.55	3112.2	3112.2		ambiguous
ITA1916	Italy	IT	ITG2	Sardegna	1	Temporary cessation of fishing activities	33	Operators	MS List of Operation	2019	7109.45	3910.2	3910.2		ambiguous
ITA1917	Italy	IT	ITI1	Toscana	7	technical assistance referred to in Article 59(1) of Regulation (EU) No 1303/2013	78	other	MS List of Operation	2019	10909.1	6000	6000		NA
ITA1918	Italy	IT	ITI1	Toscana	7	technical assistance referred to in Article 59(1) of Regulation (EU) No 1303/2013	78	other	MS List of Operation	2019	745.273	409.9	409.4		NA
ITA1919	Italy	IT	ITH5	Emilia-Romagna	7	technical assistance referred to in Article 59(1) of Regulation (EU) No 1303/2013	78	other	MS List of Operation	2019	1521.93	837.06	837.06		NA
ITA1920	Italy	IT	ITH3	Veneto	1	Temporary cessation of fishing activities	33	Operators	MS List of Operation	2019	25745.5	14160	14160		ambiguous
ITA1921	Italy	IT	ITH3	Veneto	1	Temporary cessation of fishing activities	33	Operators	MS List of Operation	2019	19745.5	10860	10860		ambiguous
ITA1922	Italy	IT	ITH5	Emilia-Romagna	1	Temporary cessation of fishing activities	33	Operators	MS List of Operation	2019	8209.09	4515	4515		ambiguous
ITA1923	Italy	IT	ITF6	Calabria	1	Temporary cessation of fishing activities	33	Operators	MS List of Operation	2019	4007.27	2204	2204		ambiguous
ITA1924	Italy	IT	ITI1	Toscana	1	Temporary cessation of fishing activities	33	Operators	MS List of Operation	2019	8818.18	4850	4850		ambiguous
ITA1925	Italy	IT	ITF6	Calabria	1	Temporary cessation of fishing activities	33	Operators	MS List of Operation	2019	4155.82	2285.7	2285.7		ambiguous
ITA1926	Italy	IT	ITI1	Toscana	1	Temporary cessation of fishing activities	33	Operators	MS List of Operation	2019	9272.73	5100	5100		ambiguous
ITA1927	Italy	IT	ITF6	Calabria	1	Temporary cessation of fishing activities	33	Operators	MS List of Operation	2019	4155.82	2285.7	2285.7		ambiguous
ITA1928	Italy	IT	ITF3	Campania	1	Temporary cessation of fishing activities	33	Operators	MS List of Operation	2019	6654.55	3660	3660		ambiguous
ITA1929	Italy	IT	ITF4	Puglia	1	Temporary cessation of fishing activities	33	Operators	MS List of Operation	2019	5400	2970	2970		ambiguous
ITA1930	Italy	IT	ITF6	Calabria	1	Temporary cessation of fishing activities	33	Operators	MS List of Operation	2019	9636.36	5300	5300		ambiguous
ITA1931	Italy	IT	ITI1	Toscana	1	Temporary cessation of fishing activities	33	Operators	MS List of Operation	2019	3749.09	2062	2062		ambiguous
ITA1932	Italy	IT	ITF4	Puglia	1	Temporary cessation of fishing activities	33	Operators	MS List of Operation	2019	10100	5555	5555		ambiguous
ITA1933	Italy	IT	ITF6	Calabria	1	Temporary cessation of fishing activities	33	Operators	MS List of Operation	2019	4155.82	2285.7	2285.7		ambiguous
ITA1934	Italy	IT	ITI1	Toscana	1	Temporary cessation of fishing activities	33	Operators	MS List of Operation	2019	3749.09	2062	2062		ambiguous
ITA1935	Italy	IT	ITI3	Marche	1	Temporary cessation of fishing activities	33	Operators	MS List of Operation	2019	14050.9	7728	7728		ambiguous
ITA1936	Italy	IT	ITF4	Puglia	1	Temporary cessation of fishing activities	33	Operators	MS List of Operation	2019	3436	1889.8	0		ambiguous
ITA1937	Italy	IT	ITF6	Calabria	1	Temporary cessation of fishing activities	33	Operators	MS List of Operation	2019	1861.82	1024	1024		ambiguous
ITA1938	Italy	IT	ITI1	Toscana	1	Temporary cessation of fishing activities	33	Operators	MS List of Operation	2019	4843.64	2664	2664		ambiguous
ITA1939	Italy	IT	ITI3	Marche	1	Temporary cessation of fishing activities	33	Operators	MS List of Operation	2019	13592.7	7476	7476		ambiguous
ITA1940	Italy	IT	ITF4	Puglia	1	Temporary cessation of fishing activities	33	Operators	MS List of Operation	2019	5912	3251.6	3251.6		ambiguous
ITA1941	Italy	IT	ITF6	Calabria	1	Temporary cessation of fishing activities	33	Operators	MS List of Operation	2019	2818.91	1550.4	1550.4		ambiguous
ITA1942	Italy	IT	ITI1	Toscana	1	Temporary cessation of fishing activities	33	Operators	MS List of Operation	2019	5258.18	2892	2892		ambiguous
ITA1943	Italy	IT	ITI3	Marche	1	Temporary cessation of fishing activities	33	Operators	MS List of Operation	2019	5765.45	3171	3171		ambiguous
ITA1944	Italy	IT	ITF6	Calabria	1	Temporary cessation of fishing activities	33	Operators	MS List of Operation	2019	8272.73	4550	4550		ambiguous
ITA1945	Italy	IT	ITI1	Toscana	1	Temporary cessation of fishing activities	33	Operators	MS List of Operation	2019	6189.09	3404	3404		ambiguous
ITA1946	Italy	IT	ITF4	Puglia	1	Temporary cessation of fishing activities	33	Operators	MS List of Operation	2019	4909.09	2700	2700		ambiguous
ITA1947	Italy	IT	ITF4	Puglia	1	Temporary cessation of fishing activities	33	Operators	MS List of Operation	2019	5400	2970	0		ambiguous
ITA1948	Italy	IT	ITI1	Toscana	1	Temporary cessation of fishing activities	33	Operators	MS List of Operation	2019	5490.91	3020	3020		ambiguous
ITA1949	Italy	IT	ITF4	Puglia	1	Temporary cessation of fishing activities	33	Operators	MS List of Operation	2019	6296	3462.8	0		ambiguous
ITA1950	Italy	IT	ITF3	Campania	1	Ensuring of a balance between fishing capacity and available fishing opportunities: Permanent cessation of fishing activities	34	Operators	MS List of Operation	2019	237655	130710	128992	1	ambiguous
ITA1951	Italy	IT	ITI1	Toscana	7	technical assistance referred to in Article 59(1) of Regulation (EU) No 1303/2013	78	other	MS List of Operation	2019	10909.1	6000	6000		NA
ITA1952	Italy	IT	ITC3	Liguria	7	technical assistance referred to in Article 59(1) of Regulation (EU) No 1303/2013	78	other	MS List of Operation	2019	1508.24	829.53	829.53		NA
ITA1953	Italy	IT	ITG1	Sicilia	7	technical assistance referred to in Article 59(1) of Regulation (EU) No 1303/2013	78	other	MS List of Operation	2019	845.818	465.2	463.5		NA
ITA1954	Italy	IT	ITH3	Veneto	1	Temporary cessation of fishing activities	33	Operators	MS List of Operation	2019	22472.7	12360	12360		ambiguous
ITA1955	Italy	IT	ITH3	Veneto	1	Temporary cessation of fishing activities	33	Operators	MS List of Operation	2019	18409.1	10125	10125		ambiguous
ITA1956	Italy	IT	ITH5	Emilia-Romagna	1	Temporary cessation of fishing activities	33	Operators	MS List of Operation	2019	3936.55	2165.1	2165.1		ambiguous
ITA1957	Italy	IT	ITH5	Emilia-Romagna	1	Temporary cessation of fishing activities	33	Operators	MS List of Operation	2019	9068.18	4987.5	4987.5		ambiguous
ITA1958	Italy	IT	ITG1	Sicilia	1	Energy efficiency and mitigation of climate change	41	Operators	MS List of Operation	2019	16372.7	9005	9005	1	capacity enhancing
ITA1959	Italy	IT	ITF6	Calabria	1	Temporary cessation of fishing activities	33	Operators	MS List of Operation	2019	11090.9	6100	6100		ambiguous
ITA1960	Italy	IT	ITF4	Puglia	1	Temporary cessation of fishing activities	33	Operators	MS List of Operation	2019	5607.27	3084	3084		ambiguous
ITA1961	Italy	IT	ITF4	Puglia	1	Temporary cessation of fishing activities	33	Operators	MS List of Operation	2019	5156	2835.8	0		ambiguous
ITA1962	Italy	IT	ITF6	Calabria	1	Temporary cessation of fishing activities	33	Operators	MS List of Operation	2019	9068.18	4987.5	4987.5		ambiguous
ITA1963	Italy	IT	ITI1	Toscana	1	Temporary cessation of fishing activities	33	Operators	MS List of Operation	2019	5840	3212	3212		ambiguous
ITA1964	Italy	IT	ITF4	Puglia	1	Temporary cessation of fishing activities	33	Operators	MS List of Operation	2019	4843.64	2664	2664		ambiguous
ITA1965	Italy	IT	ITF4	Puglia	1	Temporary cessation of fishing activities	33	Operators	MS List of Operation	2019	9100	5005	5005		ambiguous
ITA1966	Italy	IT	ITF6	Calabria	1	Temporary cessation of fishing activities	33	Operators	MS List of Operation	2019	5374.55	2956	2956		ambiguous
ITA1967	Italy	IT	ITI1	Toscana	1	Temporary cessation of fishing activities	33	Operators	MS List of Operation	2019	5025.45	2764	2764		ambiguous
ITA1968	Italy	IT	ITF4	Puglia	1	Temporary cessation of fishing activities	33	Operators	MS List of Operation	2019	6654.55	3660	3660		ambiguous
ITA1969	Italy	IT	ITF4	Puglia	1	Temporary cessation of fishing activities	33	Operators	MS List of Operation	2019	4468	2457.4	0		ambiguous
ITA1970	Italy	IT	ITF6	Calabria	1	Temporary cessation of fishing activities	33	Operators	MS List of Operation	2019	5840	3212	3212		ambiguous
ITA1971	Italy	IT	ITI1	Toscana	1	Temporary cessation of fishing activities	33	Operators	MS List of Operation	2019	5374.55	2956	2956		ambiguous
ITA1972	Italy	IT	ITF4	Puglia	1	Temporary cessation of fishing activities	33	Operators	MS List of Operation	2019	4124	2268.2	2268.2		ambiguous
ITA1973	Italy	IT	ITF6	Calabria	1	Temporary cessation of fishing activities	33	Operators	MS List of Operation	2019	4304.36	2367.4	2367.4		ambiguous
ITA1974	Italy	IT	ITF4	Puglia	1	Temporary cessation of fishing activities	33	Operators	MS List of Operation	2019	3123.64	1718	1718		ambiguous
ITA1975	Italy	IT	ITF6	Calabria	1	Temporary cessation of fishing activities	33	Operators	MS List of Operation	2019	6305.45	3468	3468		ambiguous
ITA1976	Italy	IT	ITF4	Puglia	1	Temporary cessation of fishing activities	33	Operators	MS List of Operation	2019	4218.18	2320	2320		ambiguous
ITA1977	Italy	IT	ITF6	Calabria	1	Temporary cessation of fishing activities	33	Operators	MS List of Operation	2019	5025.45	2764	2764		ambiguous
ITA1978	Italy	IT	ITF4	Puglia	1	Temporary cessation of fishing activities	33	Operators	MS List of Operation	2019	5887.64	3238.2	3238.2		ambiguous
ITA1979	Italy	IT	ITF6	Calabria	1	Temporary cessation of fishing activities	33	Operators	MS List of Operation	2019	3436.36	1890	1890		ambiguous
ITA1980	Italy	IT	ITF3	Campania	1	Temporary cessation of fishing activities	33	Operators	MS List of Operation	2019	5956.36	3276	3276		ambiguous
ITA1981	Italy	IT	ITF4	Puglia	1	Temporary cessation of fishing activities	33	Operators	MS List of Operation	2019	4909.09	2700	2700		ambiguous
ITA1982	Italy	IT	ITF4	Puglia	1	Temporary cessation of fishing activities	33	Operators	MS List of Operation	2019	6987.27	3843	3843		ambiguous
ITA1983	Italy	IT	ITF6	Calabria	1	Temporary cessation of fishing activities	33	Operators	MS List of Operation	2019	5956.36	3276	3276		ambiguous
ITA1984	Italy	IT	ITF4	Puglia	1	Temporary cessation of fishing activities	33	Operators	MS List of Operation	2019	3608.18	1984.5	1984.5		ambiguous
ITA1985	Italy	IT	ITF6	Calabria	1	Temporary cessation of fishing activities	33	Operators	MS List of Operation	2019	5025.45	2764	2764		ambiguous
ITA1986	Italy	IT	ITF4	Puglia	1	Temporary cessation of fishing activities	33	Operators	MS List of Operation	2019	3444	1894.2	1894.2		ambiguous
ITA1988	Italy	IT	ITI1	Toscana	7	technical assistance referred to in Article 59(1) of Regulation (EU) No 1303/2013	78	other	MS List of Operation	2019	113.636	62.5	62.5		NA
ITA1989	Italy	IT	ITG2	Sardegna	7	technical assistance referred to in Article 59(1) of Regulation (EU) No 1303/2013	78	other	MS List of Operation	2019	1654.84	910.16	910.16		NA
ITA1990	Italy	IT	ITF4	Puglia	7	technical assistance referred to in Article 59(1) of Regulation (EU) No 1303/2013	78	other	MS List of Operation	2019	1392.55	765.9	765.9		NA
ITA1991	Italy	IT	ITF4	Puglia	7	technical assistance referred to in Article 59(1) of Regulation (EU) No 1303/2013	78	other	MS List of Operation	2019	4727.27	2600	783.36		NA
ITA1992	Italy	IT	ITG1	Sicilia	7	technical assistance referred to in Article 59(1) of Regulation (EU) No 1303/2013	78	other	MS List of Operation	2019	22181.8	12200	12200		NA
ITA1993	Italy	IT	ITG2	Sardegna	7	technical assistance referred to in Article 59(1) of Regulation (EU) No 1303/2013	78	other	MS List of Operation	2019	895.345	492.44	492.44		NA
ITA1994	Italy	IT	ITH4	Friuli-Venezia Giulia	1	Temporary cessation of fishing activities	33	Operators	MS List of Operation	2019	5858.18	3222	3222		ambiguous
ITA1995	Italy	IT	ITI3	Marche	1	Temporary cessation of fishing activities	33	Operators	MS List of Operation	2019	24545.5	13500	13500		ambiguous
ITA1996	Italy	IT	ITH5	Emilia-Romagna	1	Temporary cessation of fishing activities	33	Operators	MS List of Operation	2019	2787.27	1533	1533		ambiguous
ITA1997	Italy	IT	ITH4	Friuli-Venezia Giulia	1	Temporary cessation of fishing activities	33	Operators	MS List of Operation	2019	3772.36	2074.8	0		ambiguous
ITA1998	Italy	IT	ITF3	Campania	1	Energy efficiency and mitigation of climate change	41	Operators	MS List of Operation	2019	54472.7	29960	0	1	capacity enhancing
ITA1999	Italy	IT	ITI3	Marche	1	Innovation linked to the conservation of marine biological resources	39	other	MS List of Operation	2019	540545	297300	89190		beneficial
ITA2000	Italy	IT	ITG1	Sicilia	1	Strengthening technological development and innovation, including increasing energy efficiency, and knowledge transfer: Innovation	26	other	MS List of Operation	2019	109091	60000	47599.9		beneficial
ITA2001	Italy	IT	ITF4	Puglia	1	Strengthening technological development and innovation, including increasing energy efficiency, and knowledge transfer: Innovation	26	other	MS List of Operation	2019	359527	197740	78776		beneficial
ITA2002	Italy	IT	ITH5	Emilia-Romagna	2	Productive investments in aquaculture	48	other	MS List of Operation	2019	39639.2	21801.5	15801.5	1	NA
ITA2003	Italy	IT	ITC3	Liguria	2	Productive investments in aquaculture	48	Public	MS List of Operation	2019	764116	420264	341464	1	NA
ITA2004	Italy	IT	ITI3	Marche	2	Productive investments in aquaculture	48	other	MS List of Operation	2019	704683	387576	351396	1	NA
ITA2005	Italy	IT	ITF4	Puglia	2	Productive investments in aquaculture	48	other	MS List of Operation	2019	958738	527306	0	1	NA
ITA2006	Italy	IT	ITI1	Toscana	2	Productive investments in aquaculture	48	other	MS List of Operation	2019	1.03753e+06	570640	500000	1	NA
ITA2007	Italy	IT	ITH3	Veneto	2	Productive investments in aquaculture	48	other	MS List of Operation	2019	105387	57962.6	53137.4	1	NA
ITA2008	Italy	IT	ITH3	Veneto	2	Productive investments in aquaculture	48	other	MS List of Operation	2019	82820	45551	0	1	NA
ITA2009	Italy	IT	ITG2	Sardegna	1	Limitation of the impact of fishing on the marine environment and adaptation of fishing to the protection of species	38	Operators	MS List of Operation	2019	12671.6	6969.38	0	1	beneficial
ITA2010	Italy	IT	ITI3	Marche	5	Marketing measures	68	Public	MS List of Operation	2019	17594.2	9676.8	9664.37		capacity enhancing
ITA2011	Italy	IT	ITI3	Marche	5	Marketing measures	68	Public	MS List of Operation	2019	7697.45	4233.6	0		capacity enhancing
ITA2012	Italy	IT	ITG1	Sicilia	5	Marketing measures	68	other	MS List of Operation	2019	77636.4	42700	42700		capacity enhancing
ITA2013	Italy	IT	ITF1	Abruzzo	5	Marketing measures	68	Public	MS List of Operation	2019	16363.6	9000	7875.4		capacity enhancing
ITA2014	Italy	IT	ITG1	Sicilia	5	Marketing measures	68	other	MS List of Operation	2019	10909.1	5999.99	5999.99		capacity enhancing
ITA2015	Italy	IT	ITG1	Sicilia	5	Marketing measures	68	Public	MS List of Operation	2019	85431.1	46987.1	46987.1		capacity enhancing
ITA2016	Italy	IT	ITG1	Sicilia	5	Marketing measures	68	other	MS List of Operation	2019	36363.6	20000	20000		capacity enhancing
ITA2017	Italy	IT	ITF3	Campania	1	Fishing ports, landing sites, auction halls and shelters	43	Public	MS List of Operation	2019	1.33406e+06	733732	197755	1	capacity enhancing
ITA2018	Italy	IT	ITF3	Campania	5	Production and marketing plans	66	other	MS List of Operation	2019	170745	93910	0		capacity enhancing
ITA2019	Italy	IT	ITF3	Campania	1	Protection and restoration of marine biodiversity and ecosystems and compensation regimes in the framework of sustainable fishing activities	40	Public	MS List of Operation	2019	90909.1	50000	49715	1	beneficial
ITA2020	Italy	IT	ITG2	Sardegna	1	Protection and restoration of marine biodiversity and ecosystems and compensation regimes in the framework of sustainable fishing activities	40	Operators	MS List of Operation	2019	66974.5	36836	36836	1	beneficial
ITA2021	Italy	IT	ITG2	Sardegna	1	Enhancement of the competitiveness and viability of fisheries enterprises, including of small–scale coastal fleet, and the improvement of safety and working conditions: Health and safety	32	Operators	MS List of Operation	2019	34757.3	19116.5	0		beneficial
ITA2022	Italy	IT	ITF3	Campania	1	Enhancement of the competitiveness and viability of fisheries enterprises, including of small–scale coastal fleet, and the improvement of safety and working conditions: Health and safety	32	Operators	MS List of Operation	2019	19465	10705.7	0		beneficial
ITA2023	Italy	IT	ITH3	Veneto	1	Enhancement of the competitiveness and viability of fisheries enterprises, including of small–scale coastal fleet, and the improvement of safety and working conditions: Health and safety	32	Operators	MS List of Operation	2019	7390.91	4065	0		beneficial
ITA2024	Italy	IT	ITF1	Abruzzo	4	Implementation of community–led local development strategies	63	Public	MS List of Operation	2019	113255	62290	0		ambiguous
ITA2025	Italy	IT	ITF1	Abruzzo	4	Implementation of community–led local development strategies	63	Public	MS List of Operation	2019	81818.2	45000	0		ambiguous
ITA2026	Italy	IT	ITF1	Abruzzo	4	Implementation of community–led local development strategies	63	other	MS List of Operation	2019	400000	220000	52467.9		ambiguous
ITA2027	Italy	IT	ITG1	Sicilia	5	Processing of fishery and aquaculture products	69	other	MS List of Operation	2019	437764	240770	218069		capacity enhancing
ITA2028	Italy	IT	ITF6	Calabria	5	Processing of fishery and aquaculture products	69	other	MS List of Operation	2019	554234	304829	260430		capacity enhancing
ITA2029	Italy	IT	ITF3	Campania	5	Processing of fishery and aquaculture products	69	other	MS List of Operation	2019	822850	452567	428287		capacity enhancing
[truncated: 13,431 more rows]
